# Supplementary material for: Selective CO2 Adsorption in Ultrahydrophobic Molecular Pyrene Frameworks by Computational Design
Source: J Am Chem Soc. 2025 Jun 20;147(26):23160–9. doi: 10.1021/jacs.5c06861 (PMC12232307; doi:10.1021/jacs.5c06861)
Supplement: Supplementary file 2 [file ja5c06861_si_002.xlsx]

## Sheet: Polymorph Analysis
Structures	Frame number	Space group	Cell volume	Density	Total energy	van der Waals energy	Electrostatic energy	H-bond energy	Length a	Length b	Length c	Angle alpha	Angle beta	Angle gamma	CO2 capacity mmol/g
MeTBAP_1 PBCN - 1	1	PBCN	12033	0.877559	-174.181	100.367	-413.243	-12.8243	54.5844	16.2669	13.552	90	90	90	3.29703
MeTBAP_1 P212121 - 1	1	P212121	6016.07	0.877625	-174.181	100.363	-413.242	-12.8215	16.2655	13.5527	27.2911	90	90	90	3.28942
MeTBAP_1 PNA21 - 1	1	PNA21	6016	0.877635	-174.181	100.361	-413.241	-12.8199	16.2654	13.5528	27.2907	90	90	90	3.29467
MeTBAP_1 P21 - 1	1	P21	3008.1	0.877605	-174.156	100.36	-413.226	-12.81	15.9058	13.5522	15.865	90	61.5943	90	2.6572
MeTBAP_1 P21 - 2	2	P21	3008.26	0.877558	-174.062	100.348	-413.165	-12.764	16.2708	13.5502	15.9312	90	58.9226	90	3.29202
MeTBAP_1 P21 - 3	3	P21	3009.41	0.877224	-173.582	100.295	-412.856	-12.5398	15.9899	13.5399	15.7895	90	61.6831	90	2.70974
MeTBAP_1 P21 - 4	4	P21	3021.56	0.873697	-172.963	100.801	-412.733	-12.5532	16.3987	13.5043	16.0432	90	58.263	90	3.316
MeTBAP_1 P21 - 5	5	P21	3003.81	0.87886	-172.199	99.4917	-411.682	-11.5271	15.6676	13.5494	16.3106	90	119.829	90	3.14264
MeTBAP_1 P212121 - 2	2	P212121	5929.98	0.890367	-170.497	103.463	-411.509	-13.9611	15.5183	27.932	13.6806	90	90	90	3.16308
MeTBAP_1 P21 - 6	6	P21	2979.15	0.886135	-169.85	102.83	-410.762	-13.4321	16.0504	13.6647	15.6073	90	60.4961	90	2.78106
MeTBAP_1 P21 - 7	7	P21	2966.68	0.889858	-169.721	103.202	-410.948	-13.4849	16.0126	13.6668	15.5479	90	60.6811	90	2.71424
MeTBAP_1 P-1 - 1	1	P-1	2969.39	0.889046	-167.09	100.033	-409.457	-9.17753	30.202	7.88288	14.8408	116.864	109.585	81.8971	1.7889
MeTBAP_1 P21 - 8	8	P21	3059.95	0.862736	-167.04	106.036	-413.037	-11.5698	16.5066	13.1385	15.9612	90	117.873	90	2.68941
MeTBAP_1 P-1 - 2	2	P-1	3022.24	0.873501	-166.733	100.801	-409.161	-9.8949	14.8803	28.8433	8.0211	79.424	64.5409	92.9665	1.88109
MeTBAP_1 P-1 - 3	3	P-1	2890.39	0.913346	-166.537	95.5545	-404.963	-8.62207	14.7366	7.8498	25.3786	87.6131	82.5244	83.3861	1.99642
MeTBAP_1 P-1 - 4	4	P-1	2900.2	0.910257	-166.236	95.5716	-404.144	-9.15972	15.8119	25.3417	7.76634	89.4926	69.6904	95.8236	2.27014
MeTBAP_1 P-1 - 5	5	P-1	2988.94	0.883233	-166.137	99.8866	-407.473	-10.0664	15.0353	13.1428	15.4017	84.9199	82.3729	83.5263	2.26041
MeTBAP_1 P-1 - 6	6	P-1	2884.02	0.915365	-166.076	96.0203	-404.083	-9.50481	15.7692	7.7321	26.0283	83.6902	78.6037	68.0888	1.68149
MeTBAP_1 P-1 - 7	7	P-1	3006.76	0.877996	-165.827	100.299	-408.275	-9.37044	15.0021	15.4288	13.2285	84.3551	83.7945	82.4768	2.20664
MeTBAP_1 P-1 - 8	8	P-1	2989.35	0.883109	-165.534	100.484	-406.874	-10.6596	14.7957	7.90748	26.3279	91.8773	101.683	96.9151	2.2954
MeTBAP_1 PBCA - 1	1	PBCA	12187.8	0.866417	-165.354	101.385	-407.855	-10.4113	13.5133	55.4371	16.269	90	90	90	3.19932
MeTBAP_1 C2 - 1	1	C2	4535.49	1.16412	-165.323	73.7681	-390.402	0	22.7556	12.4689	17.35	90	67.1193	90	0
MeTBAP_1 CC - 1	1	CC	4561.82	1.1574	-165.311	73.4847	-390.112	0	23.3282	12.3773	17.3633	90	114.507	90	0
MeTBAP_1 P-1 - 9	9	P-1	2827.05	0.933809	-165.266	92.0806	-402.114	-6.71089	14.6665	7.86522	24.7752	84.742	89.4916	83.3975	2.07459
MeTBAP_1 PBCA - 2	2	PBCA	12699.7	0.831494	-165.09	106.245	-410.885	-12.0035	18.1145	25.8738	27.0961	90	90	90	3.03271
MeTBAP_1 P-1 - 10	10	P-1	2837.38	0.93041	-165.044	92.2707	-402.179	-6.61668	15.8407	7.82936	24.9143	83.4081	85.3261	67.6928	1.97575
MeTBAP_1 P-1 - 11	11	P-1	2828.83	0.933221	-164.808	92.3314	-402.511	-6.10703	14.9737	7.72445	25.2098	78.9604	84.8024	82.1463	2.01578
MeTBAP_1 P-1 - 12	12	P-1	2951.14	0.894545	-164.781	97.1523	-404.674	-8.76675	15.8156	34.6377	7.70397	108.795	108.208	117.695	1.79832
MeTBAP_1 P-1 - 13	13	P-1	3059.19	0.86295	-164.779	103.921	-407.243	-12.9872	15.5977	15.9992	12.4021	89.0234	96.0448	96.2846	2.85962
MeTBAP_1 P-1 - 14	14	P-1	3107.49	0.849537	-164.612	102.713	-407.284	-11.581	14.6889	15.9106	13.35	89.195	90.4564	84.9541	2.51763
MeTBAP_1 P-1 - 15	15	P-1	3006.14	0.878178	-164.561	99.5022	-407.917	-7.66534	16.0404	14.6247	15.623	118.553	97.3059	103.47	2.22554
MeTBAP_1 P-1 - 16	16	P-1	3054.33	0.864323	-164.42	103.623	-407.736	-11.8359	19.1745	16.8397	14.0342	83.8024	122.2	124.119	2.15454
MeTBAP_1 P-1 - 17	17	P-1	3004.9	0.878539	-164.395	99.1883	-406.076	-9.0266	25.4067	16.0061	7.67088	74.9078	88.5553	93.1159	2.79001
MeTBAP_1 P21 - 9	9	P21	3107.6	0.849506	-164.309	103.765	-408.192	-11.4216	15.8922	13.4022	14.6525	90	95.2823	90	1.86227
MeTBAP_1 PNA21 - 2	2	PNA21	6405.07	0.824323	-164.3	105.556	-411.317	-10.0977	30.1311	8.32036	25.5486	90	90	90	2.35058
MeTBAP_1 P21 - 10	10	P21	3098.96	0.851875	-164.26	103.336	-407.809	-11.3257	15.8722	13.3976	14.6357	90	84.7	90	1.87257
MeTBAP_1 P21-C - 1	1	P21/C	5452.2	0.968389	-164.252	92.227	-401.52	-6.41227	12.4773	22.969	22.8551	90	56.345	90	1.9167
MeTBAP_1 P-1 - 18	18	P-1	3072.13	0.859316	-164.243	102.399	-408.961	-9.21384	15.9901	14.8792	13.1449	89.3188	80.7907	95.4285	1.86857
MeTBAP_1 P-1 - 19	19	P-1	3007.77	0.877701	-164.229	96.4601	-405.935	-6.27308	14.3628	8.1842	26.3515	79.5046	82.1492	84.1556	1.91097
MeTBAP_1 P-1 - 20	20	P-1	2818.49	0.936645	-164.105	96.6452	-405.706	-6.52035	11.7952	21.3697	12.9177	67.3514	69.9414	79.6699	1.50881
MeTBAP_1 P21 - 11	11	P21	3114.14	0.847723	-164.003	103.731	-407.241	-12.0345	15.8708	12.3784	15.983	90	97.3529	90	2.16364
MeTBAP_1 P21 - 12	12	P21	3114.44	0.847641	-163.997	103.86	-407.145	-12.2537	15.8509	12.3835	15.9962	90	97.3014	90	2.16735
MeTBAP_1 P21 - 13	13	P21	3087.71	0.854979	-163.987	102.548	-407.142	-10.9299	15.8476	13.3879	14.6188	90	84.5711	90	1.8784
MeTBAP_1 CC - 2	2	CC	4634.87	1.13916	-163.969	74.8892	-390.187	0	23.8481	12.1389	17.4357	90	66.6727	90	0
MeTBAP_1 P21 - 14	14	P21	3113.88	0.847794	-163.962	103.554	-407.353	-11.7041	15.9689	12.3719	15.8945	90	97.4266	90	1.98282
MeTBAP_1 P21 - 15	15	P21	3113.92	0.847782	-163.876	103.381	-407.455	-11.344	15.916	12.3681	15.9553	90	97.5011	90	2.15449
MeTBAP_1 P-1 - 21	21	P-1	3128.1	0.843938	-163.793	103.31	-408.088	-10.5595	15.9557	14.7734	15.0091	116.612	93.6909	95.2077	2.06619
MeTBAP_1 C2 - 2	2	C2	4838.8	1.09115	-163.761	79.2783	-394.403	0	25.6023	11.4704	17.8707	90	112.778	90	0.000638195
MeTBAP_1 C2 - 3	3	C2	5299.39	0.996314	-163.714	89.5885	-399.592	-5.14413	10.5715	22.7389	22.4392	90	100.75	90	2.0539
MeTBAP_1 P-1 - 22	22	P-1	2871.44	0.919373	-163.712	95.5255	-402.259	-8.46784	14.7326	28.3241	7.84856	82.6946	64.0378	77.364	1.51868
MeTBAP_1 P-1 - 23	23	P-1	3055.59	0.863967	-163.712	97.2667	-405.862	-6.64595	15.8393	14.1239	14.1979	87.6802	90.8623	74.3968	2.39939
MeTBAP_1 P21 - 16	16	P21	3114.41	0.847648	-163.706	103.262	-407.618	-10.8908	15.9381	12.3782	15.9248	90	97.5599	90	2.10275
MeTBAP_1 C2 - 4	4	C2	5294.21	0.997289	-163.698	89.5163	-399.555	-5.09206	10.5544	22.7486	22.9618	90	106.198	90	1.12037
MeTBAP_1 C2 - 5	5	C2	5313.89	0.993594	-163.689	89.8221	-399.679	-5.26682	10.6104	22.7208	22.4531	90	79.0249	90	2.04909
MeTBAP_1 CC - 3	3	CC	5316.62	0.993085	-163.673	89.947	-399.728	-5.32667	10.6145	22.7068	22.4729	90	101.019	90	2.05538
MeTBAP_1 P-1 - 24	24	P-1	3083.38	0.856179	-163.658	100.503	-406.082	-9.61458	15.8735	22.5421	13.8847	116.551	107.006	117.257	2.06492
MeTBAP_1 P-1 - 25	25	P-1	3031.6	0.870803	-163.639	102.395	-408.223	-9.33521	15.9874	14.8821	14.5512	64.0894	81.083	94.7864	1.56175
MeTBAP_1 P-1 - 26	26	P-1	2894.91	0.91192	-163.627	98.5272	-405.627	-8.02248	11.3598	10.6696	25.2561	99.0481	105.938	92.4509	2.29249
MeTBAP_1 PBCA - 3	3	PBCA	12025.6	0.878105	-163.609	99.5323	-406.282	-8.37819	33.22	13.3201	27.1769	90	90	90	3.15962
MeTBAP_1 CC - 4	4	CC	5323.65	0.991774	-163.592	90.0523	-399.736	-5.34361	10.6486	22.6968	22.9095	90	105.957	90	1.06869
MeTBAP_1 P-1 - 27	27	P-1	2781.74	0.949021	-163.582	93.5663	-401.482	-7.13331	7.97759	17.0164	26.2936	81.0515	78.9398	52.6639	2.40206
MeTBAP_1 PBCA - 4	4	PBCA	9959.18	1.0603	-163.545	85.8923	-398.024	-2.79952	14.9308	14.1001	47.3064	90	90	90	0.129941
MeTBAP_1 P21 - 17	17	P21	2991.87	0.882368	-163.515	91.5687	-402.972	-3.62773	15.3292	13.9876	15.8107	90	61.9486	90	1.71033
MeTBAP_1 P-1 - 28	28	P-1	2964.36	0.890556	-163.491	97.1788	-405.165	-7.01453	15.7821	17.9891	14.3032	121.106	117.163	88.9619	2.20521
MeTBAP_1 P-1 - 29	29	P-1	3014.12	0.875855	-163.479	97.9811	-404.296	-8.68558	25.6127	15.9022	7.9932	73.5985	83.6821	74.9848	2.46205
MeTBAP_1 P21 - 18	18	P21	2992.73	0.882113	-163.478	91.712	-403.073	-3.63329	15.2775	13.9838	15.8784	90	118.088	90	1.81719
MeTBAP_1 P-1 - 30	30	P-1	3010.33	0.876957	-163.396	99.5154	-405.883	-8.54837	15.8559	26.0647	7.68424	76.0716	78.4333	82.9106	2.40641
MeTBAP_1 P-1 - 31	31	P-1	3095.17	0.852918	-163.388	105.478	-408.256	-12.1474	8.16026	29.6459	16.1371	74.2621	58.8583	68.655	0.122337
MeTBAP_1 C2 - 6	6	C2	4867.7	1.08467	-163.365	79.8414	-394.575	0	25.5681	11.4527	18.0766	90	113.131	90	0.00158802
MeTBAP_1 P21-C - 2	2	P21/C	5956.87	0.886348	-163.361	99.9414	-405.235	-9.58087	14.879	51.3882	7.85047	90	82.9288	90	2.26517
MeTBAP_1 CC - 5	5	CC	5362.26	0.984632	-163.221	90.5588	-399.776	-5.44536	10.7467	22.6671	22.4717	90	78.4026	90	2.07059
MeTBAP_1 C2 - 7	7	C2	5248.39	1.00599	-163.216	92.3559	-399.898	-7.09965	23.561	10.7263	24.8695	90	56.6219	90	1.53195
MeTBAP_1 P21 - 19	19	P21	3125.12	0.844743	-163.199	105.464	-407.001	-13.2058	15.6384	12.5005	16.0938	90	96.6286	90	2.90024
MeTBAP_1 P-1 - 32	32	P-1	2558.33	1.0319	-163.187	86.8254	-396.897	-4.52208	7.85698	30.1698	12.4721	105.588	97.0276	111.928	1.17398
MeTBAP_1 P-1 - 33	33	P-1	2961.32	0.89147	-163.17	97.3632	-405.52	-6.52285	13.1797	15.3726	18.0477	63.4121	70.3492	67.5717	1.83094
MeTBAP_1 C2 - 8	8	C2	4881.94	1.08151	-163.166	78.6609	-393.197	-0.000766732	23.449	12.1214	18.612	90	67.3436	90	1.88251
MeTBAP_1 P-1 - 34	34	P-1	2834.38	0.931393	-163.154	94.1705	-402.008	-6.79726	14.527	7.82232	27.0334	111.143	97.6852	84.076	1.61107
MeTBAP_1 P21 - 20	20	P21	3079.51	0.857255	-163.151	103.929	-406.136	-12.4784	16.1004	12.4376	15.4699	90	83.7616	90	2.90252
MeTBAP_1 P21 - 21	21	P21	3001.7	0.879479	-163.142	91.6995	-402.883	-3.47707	16.0268	14.0337	15.6779	90	58.3485	90	1.86772
MeTBAP_1 P21 - 22	22	P21	2975.72	0.887156	-163.133	92.6387	-402.791	-4.49375	15.3453	13.8288	16.0109	90	118.857	90	1.91601
MeTBAP_1 CC - 6	6	CC	4884.87	1.08086	-163.129	78.6531	-393.153	-0.000259365	23.4318	12.1382	18.6096	90	112.646	90	1.9236
MeTBAP_1 P21 - 23	23	P21	3137.35	0.84145	-163.073	105.697	-407.132	-13.1846	15.6703	12.5247	16.096	90	83.2741	90	2.9113
MeTBAP_1 P21-C - 3	3	P21/C	5952.3	0.887027	-163.004	100.058	-404.834	-9.7406	14.95	51.5485	7.79065	90	82.4852	90	2.24702
MeTBAP_1 P21 - 24	24	P21	3110.87	0.848614	-163.003	102.55	-407.644	-9.45023	15.9958	12.3414	15.9083	90	82.1248	90	2.12671
MeTBAP_1 P21-C - 4	4	P21/C	5982.52	0.882546	-162.968	100.225	-405.575	-9.13346	7.83694	52.5128	14.6244	90	83.7301	90	1.92531
MeTBAP_1 P21 - 25	25	P21	2997.19	0.8808	-162.936	92.7612	-403.256	-3.95929	15.1759	13.9204	16.1429	90	118.493	90	1.81447
MeTBAP_1 P21 - 26	26	P21	3147.66	0.838696	-162.933	105.888	-407.231	-13.1384	15.6971	12.5487	16.0929	90	96.798	90	2.90626
MeTBAP_1 C2 - 9	9	C2	4926.65	1.07169	-162.88	79.1804	-393.433	-0.00543236	23.5298	12.1314	18.6205	90	67.957	90	1.71273
MeTBAP_1 P-1 - 35	35	P-1	3005.49	0.878369	-162.778	96.7846	-404.539	-6.543	15.4324	16.1178	14.2061	72.8725	63.2585	78.3091	2.17262
MeTBAP_1 P21 - 27	27	P21	3151.29	0.837729	-162.761	103.318	-405.843	-11.7843	21.1784	12.4963	15.7859	90	48.9644	90	2.14784
MeTBAP_1 C2 - 10	10	C2	5246.58	1.00634	-162.728	92.9318	-399.931	-7.1544	23.2953	10.7832	23.0376	90	65.0417	90	1.39108
MeTBAP_1 P-1 - 36	36	P-1	3051.14	0.865225	-162.708	100.235	-405.921	-8.55099	15.8513	26.1157	7.74951	76.5101	79.3001	82.239	2.33495
MeTBAP_1 P-1 - 37	37	P-1	2983.84	0.884741	-162.641	93.1187	-402.654	-4.61968	15.205	16.2686	15.8968	60.5861	79.8469	60.93	1.81136
MeTBAP_1 P-1 - 38	38	P-1	2922.91	0.903184	-162.616	96.1768	-404.348	-5.94497	7.84183	15.8592	30.9231	97.2245	121.291	108.073	2.15376
MeTBAP_1 P-1 - 39	39	P-1	2538.22	1.04007	-162.563	88.4399	-398.101	-4.30283	13.3282	25.5173	8.31733	74.5541	69.3036	89.6935	0.0360466
MeTBAP_1 P-1 - 40	40	P-1	2888.58	0.913919	-162.552	96.7672	-402.258	-8.55419	14.024	31.3014	8.10947	109.18	86.8234	119.915	2.08893
MeTBAP_1 P-1 - 41	41	P-1	2944.98	0.896415	-162.497	98.9742	-404.056	-8.92192	13.9997	8.02665	29.9681	113.892	103.721	93.3996	2.58991
MeTBAP_1 CC - 7	7	CC	6047.05	0.873129	-162.497	91.8201	-402.851	-2.98919	16.0159	26.6732	15.0703	90	110.069	90	2.11466
MeTBAP_1 P21-C - 5	5	P21/C	5644.71	0.935364	-162.492	97.0227	-404.588	-6.40395	16.1648	30.0808	12.8459	90	64.6474	90	2.09848
MeTBAP_1 P21-C - 6	6	P21/C	6138.01	0.86019	-162.384	97.2071	-404.628	-6.49527	15.8504	14.212	28.4788	90	106.907	90	2.20744
MeTBAP_1 C2 - 11	11	C2	4849.28	1.08879	-162.383	77.2055	-390.954	0	25.2586	11.8489	17.38	90	68.7915	90	0.0864766
MeTBAP_1 P-1 - 42	42	P-1	3088.45	0.854775	-162.313	105.63	-407.628	-11.8508	26.7649	14.7128	8.62393	107.433	89.6866	106.857	2.64467
MeTBAP_1 P-1 - 43	43	P-1	3083.51	0.856144	-162.289	100.573	-407.847	-6.55043	16.0839	15.0971	12.7844	91.9925	92.838	95.5525	2.33483
MeTBAP_1 P21-C - 7	7	P21/C	6192.03	0.852685	-162.286	100.764	-407.941	-6.6468	16.0845	30.1476	12.8586	90	83.2515	90	2.14593
MeTBAP_1 P21-C - 8	8	P21/C	6184.25	0.853758	-162.273	100.776	-407.958	-6.62804	16.0846	30.1519	12.8599	90	97.4431	90	2.14581
MeTBAP_1 P-1 - 44	44	P-1	3121.69	0.845672	-162.242	104.992	-409.137	-9.63955	14.8871	16.0029	13.5042	102.588	86.7244	95.8079	1.84581
MeTBAP_1 P-1 - 45	45	P-1	2934.74	0.899545	-162.231	96.6038	-403.237	-7.10105	15.8713	7.77372	29.1259	61.8315	74.4424	68.9228	5.46481
MeTBAP_1 P-1 - 46	46	P-1	3004.61	0.878626	-162.224	100.39	-405.725	-8.40814	15.3281	7.60232	27.3394	80.4151	75.0293	79.8087	2.08925
MeTBAP_1 P-1 - 47	47	P-1	3163.63	0.834461	-162.138	99.3926	-406.491	-6.59042	15.8021	14.1132	15.6677	108.726	92.7257	105.004	2.23749
MeTBAP_1 P21 - 28	28	P21	3079.29	0.857317	-162.091	102.689	-408.356	-7.95776	20.812	19.016	7.85278	90	82.231	90	3.39552
MeTBAP_1 P21 - 29	29	P21	3050.18	0.865498	-162.068	102.231	-407.956	-7.87192	20.8123	19.045	7.77655	90	98.2893	90	3.44663
MeTBAP_1 P21-C - 9	9	P21/C	5846.41	0.903094	-162.063	96.5949	-402.879	-7.27972	15.9451	50.425	7.78339	90	110.898	90	2.129
MeTBAP_1 C2 - 12	12	C2	5354.8	0.986003	-162.032	94.4962	-400.733	-7.23507	23.6172	10.9142	25.0536	90	123.985	90	1.56115
MeTBAP_1 P21-C - 10	10	P21/C	5818.56	0.907416	-162.011	96.4116	-401.931	-7.98867	14.9177	50.5763	7.78121	90	82.3532	90	2.3185
MeTBAP_1 P-1 - 48	48	P-1	3137.81	0.841329	-161.991	102.227	-406.746	-9.01882	15.884	7.753	28.0266	87.2469	71.9509	73.1736	1.8104
MeTBAP_1 C2 - 13	13	C2	4864.77	1.08533	-161.988	77.061	-390.417	0	24.856	11.9218	17.6995	90	68.0532	90	0.0571167
MeTBAP_1 P21 - 30	30	P21	3093.08	0.853495	-161.977	102.91	-408.475	-7.95027	20.8083	19.021	7.88337	90	97.5584	90	3.37751
MeTBAP_1 P-1 - 49	49	P-1	2938.11	0.898511	-161.933	93.2961	-400.741	-5.9917	8.15713	25.0592	15.193	97.536	107.199	85.3232	2.1533
MeTBAP_1 P21 - 31	31	P21	3108.11	0.849368	-161.903	102.357	-407.522	-8.27901	16.0545	12.4455	15.6951	90	97.6455	90	1.91436
MeTBAP_1 C2 - 14	14	C2	5032.4	1.04917	-161.848	84.8539	-397.898	-0.198278	25.9656	12.9884	14.9469	90	86.6763	90	0.952364
MeTBAP_1 P-1 - 50	50	P-1	3086.41	0.855338	-161.781	101.174	-408.368	-6.12323	7.94233	16.0177	27.9068	105.756	96.7942	111.393	2.37547
MeTBAP_1 P-1 - 51	51	P-1	2947.6	0.895618	-161.717	95.5538	-402.657	-6.1197	15.87	15.5734	14.603	62.7298	66.9801	82.4178	1.58013
MeTBAP_1 P-1 - 52	52	P-1	3048.62	0.865941	-161.67	92.3067	-402.383	-3.12205	15.4151	28.021	8.02308	93.3277	104.912	112.396	2.15099
MeTBAP_1 P21 - 32	32	P21	2709.37	0.974367	-161.665	92.168	-400.088	-5.19315	8.01821	22.7343	15.768	90	70.4945	90	2.34178
MeTBAP_1 C2 - 15	15	C2	5854.72	0.901811	-161.634	96.4433	-402.736	-6.84328	30.7304	7.75102	24.6645	90	85.2503	90	2.7382
MeTBAP_1 PNA21 - 3	3	PNA21	5113.93	1.03245	-161.591	87.7052	-396.931	-3.77177	13.6411	16.5193	22.6941	90	90	90	0.37395
MeTBAP_1 P21 - 33	33	P21	3022.94	0.873298	-161.57	102.09	-407.425	-7.75763	7.701	19.0534	20.8372	90	98.6164	90	3.59147
MeTBAP_1 P-1 - 53	53	P-1	3034.02	0.870108	-161.559	100.985	-404.524	-9.54479	7.84842	21.0543	19.888	83.1673	68.8853	83.2476	2.77375
MeTBAP_1 P21 - 34	34	P21	2973.63	0.887778	-161.558	95.4432	-402.779	-5.73408	15.0673	13.6242	16.7158	90	60.0648	90	1.72274
MeTBAP_1 P21 - 35	35	P21	3165.42	0.833989	-161.542	103.539	-406.712	-9.91967	16.0051	13.3905	14.8471	90	95.848	90	2.02144
MeTBAP_1 P21 - 36	36	P21	2979.72	0.885966	-161.531	93.6115	-401.987	-4.66862	16.0744	13.7017	14.9914	90	115.517	90	1.8745
MeTBAP_1 P-1 - 54	54	P-1	3232.2	0.816759	-161.527	103.118	-405.763	-10.4466	33.1134	12.7371	7.81458	88.3801	78.8322	89.3506	2.09114
MeTBAP_1 P-1 - 55	55	P-1	3044.89	0.867003	-161.516	99.8181	-406.478	-6.38361	12.7268	14.0731	18.7435	95.4346	90.2582	114.196	1.55617
MeTBAP_1 P21 - 37	37	P21	2970.78	0.888631	-161.458	99.5929	-404.613	-7.94953	15.0045	25.1435	7.94674	90	97.7331	90	2.27755
MeTBAP_1 P21-C - 11	11	P21/C	6185.5	0.853585	-161.449	103.065	-407.652	-8.3985	12.925	57.5093	8.33826	90	86.3781	90	2.17872
MeTBAP_1 CC - 8	8	CC	5069.95	1.0414	-161.445	85.1323	-397.663	-0.314092	25.7954	13.0365	15.1071	90	93.6482	90	0.954599
MeTBAP_1 P-1 - 56	56	P-1	3015.57	0.875432	-161.444	93.1569	-401.931	-4.19179	13.8338	20.9044	16.0046	82.2232	61.6639	49.9172	3.05637
MeTBAP_1 P-1 - 57	57	P-1	2918.37	0.904591	-161.439	102.306	-407.253	-7.99176	10.6276	14.098	20.6821	78.6788	83.3443	74.2818	3.44417
MeTBAP_1 P21-C - 12	12	P21/C	6213.91	0.849683	-161.412	101.054	-407.463	-6.54241	15.9969	49.8869	8.00198	90	103.326	90	2.43543
MeTBAP_1 P-1 - 58	58	P-1	2827.44	0.933682	-161.401	95.8785	-402.771	-5.98758	28.3311	14.752	7.65038	96.3486	117.021	89.6297	2.10067
MeTBAP_1 P-1 - 59	59	P-1	3023.25	0.873209	-161.378	96.506	-403.146	-6.26116	16.1616	8.02599	27.0148	68.1076	71.1884	73.4501	2.07286
MeTBAP_1 P-1 - 60	60	P-1	3125.97	0.844513	-161.303	100.317	-406.165	-6.9988	7.78811	17.0171	31.1452	67.7062	56.487	69.1217	1.78816
MeTBAP_1 PBCA - 5	5	PBCA	10398.2	1.01554	-161.299	89.8114	-399.238	-3.29121	49.1854	14.9096	14.1793	90	90	90	0.792914
MeTBAP_1 P21 - 38	38	P21	3027.68	0.87193	-161.286	99.3436	-405.275	-6.87815	15.8183	14.0499	14.1644	90	74.1097	90	2.3753
MeTBAP_1 P21 - 39	39	P21	2684.91	0.983245	-161.283	91.3292	-399.52	-4.53478	15.8113	22.2537	8.06246	90	71.1623	90	2.33529
MeTBAP_1 P21 - 40	40	P21	3162.26	0.834822	-161.26	102.841	-405.836	-9.8158	15.9991	13.391	14.8371	90	95.8371	90	2.02939
MeTBAP_1 C2 - 16	16	C2	5871.76	0.899194	-161.235	96.5424	-402.911	-6.36929	30.7426	7.71888	24.7443	90	89.912	90	2.92207
MeTBAP_1 P21 - 41	41	P21	3032.76	0.870469	-161.221	99.5216	-405.417	-6.84958	14.1552	14.0593	15.8175	90	105.542	90	2.61292
MeTBAP_1 P21 - 42	42	P21	2893.66	0.912314	-161.209	97.4667	-403.93	-6.23981	26.1179	8.44725	13.1732	90	95.3521	90	1.33887
MeTBAP_1 P21 - 43	43	P21	2944.11	0.896682	-161.206	95.0626	-400.909	-6.86594	15.8286	13.3582	16.5324	90	122.625	90	1.91368
MeTBAP_1 P21 - 44	44	P21	2897.96	0.910959	-161.194	97.8495	-404.424	-6.11472	13.1049	8.49413	30.1644	90	59.6625	90	1.39443
MeTBAP_1 P-1 - 61	61	P-1	2761.34	0.956031	-161.19	95.0088	-401.502	-6.15969	7.96623	29.1707	15.7068	112.948	116.929	98.1824	2.00747
MeTBAP_1 P21 - 45	45	P21	2908.76	0.907577	-161.19	98.8298	-404.79	-6.7275	24.0378	11.6334	10.6608	90	102.658	90	1.61311
MeTBAP_1 P21-C - 13	13	P21/C	5923.49	0.891342	-161.165	97.4425	-404.263	-5.85408	15.4237	48.1105	8.14877	90	101.587	90	2.38865
MeTBAP_1 P21 - 46	46	P21	3122.76	0.845382	-161.163	99.2377	-405.163	-6.78116	14.1755	14.4844	15.8156	90	74.0792	90	2.13554
MeTBAP_1 P21 - 47	47	P21	3122.59	0.845428	-161.162	99.3594	-405.274	-6.79077	14.1457	14.4755	18.2162	90	123.16	90	2.24149
MeTBAP_1 P-1 - 62	62	P-1	2965	0.890363	-161.151	97.7168	-404.252	-6.12603	7.72468	15.5191	26.8461	70.7982	81.6509	78.2588	2.88961
MeTBAP_1 P-1 - 63	63	P-1	2839.04	0.929868	-161.139	97.3047	-403.666	-6.25855	8.34567	15.7716	28.8648	74.5128	60.414	59.2551	3.55165
MeTBAP_1 P-1 - 64	64	P-1	2972.13	0.888228	-161.138	100.196	-406.547	-6.29869	9.22292	14.4626	27.1548	119.553	109.357	81.5861	1.87886
MeTBAP_1 P-1 - 65	65	P-1	3059.02	0.862998	-161.125	100.508	-406.068	-7.09488	11.4272	10.4192	25.733	87.9561	90.1553	92.4806	2.17752
MeTBAP_1 P21 - 48	48	P21	3117	0.846944	-161.125	99.2878	-405.115	-6.84007	15.8117	14.4563	14.1911	90	106.071	90	1.9861
MeTBAP_1 C2 - 17	17	C2	5912.93	0.892933	-161.123	89.2422	-400.575	-1.29882	21.2639	18.6885	15.1303	90	79.5503	90	0.802439
MeTBAP_1 P21 - 49	49	P21	3159.08	0.835664	-161.107	103.327	-406.07	-9.91426	15.9806	13.4231	14.8072	90	95.9682	90	2.0309
MeTBAP_1 P21 - 50	50	P21	3019.81	0.874202	-161.093	99.2585	-404.927	-6.94655	15.8251	14.0142	14.2291	90	106.874	90	2.02037
MeTBAP_1 P-1 - 66	66	P-1	2928.29	0.901524	-161.07	96.2049	-402.178	-6.59839	14.4357	26.8354	7.96538	77.4777	84.6896	76.6783	2.6079
MeTBAP_1 P21 - 51	51	P21	3123.06	0.845302	-161.06	99.4489	-405.319	-6.73281	15.8208	14.4359	14.1561	90	104.99	90	2.07702
MeTBAP_1 P21 - 52	52	P21	2877.97	0.917288	-161.06	94.7831	-400.606	-6.72773	14.7061	25.4239	7.76127	90	97.353	90	1.99594
MeTBAP_1 P21 - 53	53	P21	2902.9	0.909411	-161.057	98.799	-404.657	-6.69493	10.6184	11.6559	24.0496	90	77.2289	90	2.34739
MeTBAP_1 P212121 - 3	3	P212121	6253.83	0.844259	-161.052	104.137	-405.179	-11.5533	17.2809	17.2275	21.0066	90	90	90	1.02737
MeTBAP_1 P21 - 54	54	P21	3166.18	0.833789	-161.047	103.465	-405.479	-10.5848	15.9563	13.4805	14.7868	90	95.46	90	1.9981
MeTBAP_1 P21 - 55	55	P21	2700.03	0.977738	-161.047	92.0366	-399.961	-4.5688	15.9878	22.0692	8.07012	90	108.516	90	2.32791
MeTBAP_1 P21 - 56	56	P21	2876.02	0.917908	-161.043	94.7141	-400.465	-6.78295	14.5909	25.4006	7.81295	90	96.6708	90	2.00837
MeTBAP_1 P21 - 57	57	P21	2939.68	0.898032	-161.018	104.232	-406.475	-10.2794	17.049	12.3964	15.5642	90	116.661	90	3.01002
MeTBAP_1 P21 - 58	58	P21	3042.65	0.86764	-161.017	99.8854	-405.61	-6.81897	14.1478	14.084	18.2701	90	56.6981	90	2.70527
MeTBAP_1 P-1 - 67	67	P-1	3003.79	0.878866	-161.011	97.2789	-403.199	-6.60939	15.8575	12.7847	15.8975	94.8839	78.8558	73.8235	2.00076
MeTBAP_1 P21-C - 14	14	P21/C	6286.01	0.839938	-161.011	103.506	-404.812	-11.2521	7.83316	38.3639	21.0762	90	82.9696	90	2.81607
MeTBAP_1 P21 - 59	59	P21	2901.48	0.909855	-161.007	98.2953	-404.689	-6.10902	13.103	8.50159	26.1106	90	94.0182	90	1.35277
MeTBAP_1 P21 - 60	60	P21	3098.74	0.851935	-160.979	108.505	-408.848	-12.1743	15.6117	12.4394	20.8888	90	130.193	90	2.10765
MeTBAP_1 P21 - 61	61	P21	2924.7	0.902631	-160.978	99.3282	-404.935	-6.87243	10.7142	11.6381	24.1261	90	76.4557	90	1.78474
MeTBAP_1 P21-C - 15	15	P21/C	5501.36	0.959737	-160.967	93.2462	-401.63	-4.04311	11.435	22.6587	22.5136	90	109.422	90	0.00255514
MeTBAP_1 P21 - 62	62	P21	2701.22	0.977307	-160.967	92.09	-399.964	-4.53908	16.01	22.0359	8.0717	90	108.454	90	2.32215
MeTBAP_1 P-1 - 68	68	P-1	2560.96	1.03083	-160.941	89.0426	-397.419	-3.97235	8.27898	13.2931	30.0344	62.3677	61.5415	72.49	0.000875913
MeTBAP_1 P-1 - 69	69	P-1	2878.1	0.917246	-160.931	97.64	-403.958	-6.10336	11.1323	10.7172	25.4464	97.0884	106.498	92.6537	2.5896
MeTBAP_1 P21 - 63	63	P21	2986.14	0.88406	-160.919	100.201	-405.351	-7.28347	15.6097	13.3066	16.1761	90	117.284	90	2.49249
MeTBAP_1 P21 - 64	64	P21	2943.31	0.896924	-160.905	99.4246	-405.006	-6.82931	10.7628	11.5931	24.3158	90	75.9586	90	1.4976
MeTBAP_1 P-1 - 70	70	P-1	2810.5	0.939309	-160.903	96.9563	-401.439	-7.89397	7.83076	12.4383	29.1214	82.4245	91.6625	90.4754	1.93666
MeTBAP_1 P21 - 65	65	P21	3249.83	0.812327	-160.898	106.252	-407.209	-11.5078	15.9051	12.953	15.8885	90	83.1293	90	2.85815
MeTBAP_1 P21 - 66	66	P21	3115.91	0.847241	-160.897	99.257	-404.865	-6.83128	15.8243	14.4325	14.2452	90	106.716	90	2.11221
MeTBAP_1 P-1 - 71	71	P-1	3074.96	0.858525	-160.884	100.282	-405.504	-7.19529	13.1441	15.9447	16.2218	79.7249	82.715	67.0806	1.25684
MeTBAP_1 P21 - 67	67	P21	2879.23	0.916886	-160.883	94.799	-400.337	-6.83533	14.4826	25.4032	7.8702	90	96.0743	90	1.98547
MeTBAP_1 P21-C - 16	16	P21/C	6275.76	0.841309	-160.881	99.6136	-405.451	-6.58959	15.827	29.2308	14.1094	90	105.964	90	2.24084
MeTBAP_1 P21 - 68	68	P21	3115.84	0.84726	-160.88	99.1748	-404.85	-6.74661	15.8352	14.3869	14.2627	90	106.479	90	2.0127
MeTBAP_1 CC - 9	9	CC	5031.87	1.04928	-160.877	85.3779	-397.604	-0.0442353	15.039	12.9469	25.8856	90	93.2797	90	0.976741
MeTBAP_1 P21 - 69	69	P21	2958.83	0.89222	-160.875	96.9727	-404.863	-4.49347	15.7932	24.0582	7.98403	90	77.2543	90	2.7147
MeTBAP_1 P21 - 70	70	P21	2894.35	0.912098	-160.87	95.1805	-400.901	-6.6439	15.7188	25.5102	7.68455	90	69.9325	90	1.97948
MeTBAP_1 P21 - 71	71	P21	2407.62	1.09649	-160.848	83.9098	-392.194	-3.92318	25.5637	12.7606	7.68794	90	73.7439	90	0.00120755
MeTBAP_1 P21 - 72	72	P21	2412.28	1.09437	-160.831	83.6467	-391.915	-3.92413	25.4929	12.7626	7.69499	90	74.4765	90	0.0002731
MeTBAP_1 P21 - 73	73	P21	2747.77	0.960752	-160.822	93.6207	-400.409	-5.493	7.99261	23.0184	15.8354	90	109.41	90	2.34804
MeTBAP_1 P21 - 74	74	P21	2713.56	0.972865	-160.821	92.2308	-399.979	-4.52321	15.5787	22.0019	8.07054	90	101.202	90	2.3306
MeTBAP_1 P21-C - 17	17	P21/C	5967.68	0.884742	-160.815	100.283	-404.95	-7.66172	7.99783	25.2371	31.792	90	68.4325	90	2.01524
MeTBAP_1 CC - 10	10	CC	6228.03	0.847757	-160.813	92.8595	-402.137	-3.07674	16.06	26.575	14.9967	90	103.331	90	2.06637
MeTBAP_1 P21-C - 18	18	P21/C	6184.16	0.85377	-160.813	99.7022	-405.668	-6.38424	15.8014	28.8597	14.1081	90	106.007	90	2.06906
MeTBAP_1 P21 - 75	75	P21	2987.17	0.883754	-160.806	100.332	-404.975	-7.67786	14.8894	25.2644	8.00212	90	82.9128	90	2.1322
MeTBAP_1 P-1 - 72	72	P-1	3213.66	0.82147	-160.802	105.683	-407.596	-10.4493	15.0509	16.6775	14.9315	120.204	95.1595	91.7205	1.78351
MeTBAP_1 P21 - 76	76	P21	2890.43	0.913333	-160.8	95.1774	-400.89	-6.58049	14.9589	25.5036	7.67119	90	99.0175	90	2.04315
MeTBAP_1 P21 - 77	77	P21	2898.98	0.91064	-160.798	95.2968	-400.969	-6.62146	15.7194	25.5308	7.66878	90	109.621	90	1.96139
MeTBAP_1 P21 - 78	78	P21	2883.7	0.915465	-160.79	95.2231	-400.888	-6.61763	15.7048	25.4582	7.67207	90	70.0696	90	1.94118
MeTBAP_1 P21-C - 19	19	P21/C	6177.75	0.854657	-160.788	99.6558	-405.588	-6.39199	15.7991	28.8296	14.1268	90	106.241	90	2.10458
MeTBAP_1 P21-C - 20	20	P21/C	6098.41	0.865776	-160.771	98.8892	-404.837	-6.35134	16.2394	49.1212	7.98538	90	106.789	90	2.78394
MeTBAP_1 C2 - 18	18	C2	5034.19	1.0488	-160.767	86.0013	-398.031	-0.131931	14.9869	12.9453	29.3272	90	117.775	90	0.971027
MeTBAP_1 C2 - 19	19	C2	5062.18	1.043	-160.747	86.1652	-398.128	-0.182492	14.996	12.9809	30.6449	90	58.059	90	0.973766
MeTBAP_1 CC - 11	11	CC	5929.2	0.890483	-160.744	89.3665	-400.069	-1.55175	21.3006	18.6195	15.1927	90	100.258	90	0.702154
MeTBAP_1 P-1 - 73	73	P-1	3000.95	0.879697	-160.743	96.3902	-403.821	-4.83009	15.9771	15.1795	16.6733	56.84	65.7249	66.2566	1.90201
MeTBAP_1 P-1 - 74	74	P-1	3109.09	0.8491	-160.691	105.911	-407.38	-10.7626	15.9068	13.6964	16.0063	86.4504	85.0909	63.5295	0.277023
MeTBAP_1 P21 - 79	79	P21	2998.5	0.880415	-160.687	96.618	-401.775	-7.04812	16.6056	13.8332	15.2053	90	120.854	90	2.12386
MeTBAP_1 P212121 - 4	4	P212121	6180.14	0.854327	-160.682	103.453	-404.567	-11.104	15.557	18.8611	21.0623	90	90	90	1.10427
MeTBAP_1 P-1 - 75	75	P-1	2940.57	0.897761	-160.679	100.117	-404.354	-7.94697	15.76	7.68875	29.9646	63.1541	91.8635	68.9858	2.26568
MeTBAP_1 P212121 - 5	5	P212121	4927.58	1.07149	-160.669	84.6539	-396.087	-0.613548	25.2123	7.78525	25.1044	90	90	90	3.43996e-05
MeTBAP_1 P21 - 80	80	P21	2696.57	0.978995	-160.667	92.0084	-399.736	-4.38432	16.0029	21.9586	8.07993	90	108.244	90	2.30447
MeTBAP_1 P21-C - 21	21	P21/C	5783.8	0.91287	-160.666	96.8468	-402.343	-6.6636	7.78601	50.39	14.8968	90	81.7304	90	2.05275
MeTBAP_1 C2 - 20	20	C2	6104.77	0.864873	-160.656	98.7405	-404.109	-6.81542	30.5248	7.88873	27.1821	90	68.8542	90	2.37084
MeTBAP_1 P21 - 81	81	P21	2905.97	0.908451	-160.654	95.4823	-401.051	-6.5823	15.081	25.5595	7.64803	90	80.3084	90	2.01845
MeTBAP_1 C2 - 21	21	C2	5239.32	1.00774	-160.645	88.6211	-396.723	-3.96763	23.9192	16.2544	16.965	90	52.5925	90	2.14665
MeTBAP_1 P21 - 82	82	P21	2972.92	0.887993	-160.568	97.2078	-405.117	-4.17095	16.0598	24.174	7.94808	90	105.538	90	2.35872
MeTBAP_1 C2 - 22	22	C2	5949.82	0.887398	-160.563	89.8698	-400.239	-1.70567	21.3427	18.5701	15.2445	90	79.9816	90	0.80843
MeTBAP_1 P-1 - 76	76	P-1	3218.69	0.820186	-160.531	100.883	-406.331	-6.64428	15.6998	13.1077	19.1462	121.525	95.0087	100.727	2.46659
MeTBAP_1 CC - 12	12	CC	5073.49	1.04067	-160.529	86.8884	-398.508	-0.309989	14.9765	12.9873	26.1046	90	92.2659	90	0.963412
MeTBAP_1 C2 - 23	23	C2	4947.32	1.06721	-160.521	80.8398	-392.742	0	25.8206	11.2965	18.3785	90	112.648	90	3.6693e-06
MeTBAP_1 CC - 13	13	CC	6021.84	0.876785	-160.492	98.1503	-404.892	-5.27044	17.1286	22.1901	16.2772	90	76.7416	90	2.04121
MeTBAP_1 C2 - 24	24	C2	5938.65	0.889067	-160.491	89.4555	-399.844	-1.61399	21.313	18.5988	15.2223	90	100.203	90	0.808562
MeTBAP_1 C2 - 25	25	C2	6021.46	0.87684	-160.472	98.1126	-404.85	-5.2543	17.1466	22.1608	16.2729	90	76.8568	90	2.04221
MeTBAP_1 P-1 - 77	77	P-1	3035.08	0.869804	-160.467	103.627	-405.871	-9.74843	26.2552	8.81932	15.872	123.409	89.2571	97.3816	2.19515
MeTBAP_1 P21 - 83	83	P21	3149.55	0.838191	-160.466	106.423	-406.363	-12.0736	18.5111	20.9308	8.13037	90	88.9039	90	3.28805
MeTBAP_1 P21 - 84	84	P21	2946.5	0.895953	-160.443	104.009	-405.734	-10.224	17.0455	12.4066	15.5662	90	63.5185	90	3.07352
MeTBAP_1 P21-C - 22	22	P21/C	5900.83	0.894764	-160.44	97.4256	-401.749	-7.62344	14.9468	51.4701	7.74917	90	98.1848	90	2.50773
MeTBAP_1 PNA21 - 4	4	PNA21	5341.09	0.988535	-160.432	94.578	-400.42	-6.02828	26.5519	8.49086	23.691	90	90	90	0.883846
MeTBAP_1 P21 - 85	85	P21	2913.53	0.906093	-160.425	95.738	-401.134	-6.52774	15.1707	25.5827	7.62897	90	100.259	90	2.09401
MeTBAP_1 C2 - 26	26	C2	6114.8	0.863454	-160.413	100.233	-404.28	-7.89609	30.8202	8.04831	24.7225	90	94.3459	90	2.74615
MeTBAP_1 P-1 - 78	78	P-1	3138.1	0.841249	-160.41	107.227	-408.491	-10.6917	14.2763	10.2621	24.785	111.557	103.046	100.904	3.60081
MeTBAP_1 P21 - 86	86	P21	2936.72	0.898938	-160.399	96.0014	-401.376	-6.52845	15.2379	25.6534	7.63703	90	100.357	90	2.08094
MeTBAP_1 P-1 - 79	79	P-1	2795.55	0.944332	-160.394	94.2551	-399.92	-6.20039	7.91385	14.687	29.0449	87.9668	68.5862	64.0824	1.11105
MeTBAP_1 P21 - 87	87	P21	2914.33	0.905844	-160.382	95.8244	-401.191	-6.51451	15.1882	25.5932	7.61828	90	100.221	90	2.09416
MeTBAP_1 P-1 - 80	80	P-1	3141.83	0.840251	-160.375	105.759	-407.853	-9.82766	14.8475	15.8932	13.7878	75.6649	87.9128	93.5176	2.29588
MeTBAP_1 P21 - 88	88	P21	2919.05	0.90438	-160.368	98.6231	-404.281	-6.20964	13.2708	8.62377	27.4455	90	111.667	90	1.48102
MeTBAP_1 P212121 - 6	6	P212121	5838.78	0.904273	-160.354	98.3536	-404.005	-6.2022	52.3488	8.47157	13.1659	90	90	90	1.52398
MeTBAP_1 CC - 14	14	CC	6010.08	0.8785	-160.345	100.899	-406.654	-6.10924	15.9723	15.2524	24.9597	90	98.7346	90	1.93062
MeTBAP_1 P-1 - 81	81	P-1	3273.89	0.806358	-160.342	106.348	-409.162	-9.099	16.0217	14.8788	15.9146	116.955	99.2898	95.5922	1.736
MeTBAP_1 CC - 15	15	CC	5203.55	1.01466	-160.324	86.2753	-395.761	-2.25779	10.1929	23.5245	22.8764	90	71.5543	90	1.71102
MeTBAP_1 P-1 - 82	82	P-1	2862.26	0.922321	-160.319	97.9062	-403.388	-6.32382	14.9853	11.4528	20.9713	92.9422	58.1946	74.3706	1.23711
MeTBAP_1 P21 - 89	89	P21	2917.02	0.905007	-160.302	95.2777	-402.279	-4.80081	12.036	15.9338	18.3694	90	124.104	90	2.1287
MeTBAP_1 CC - 16	16	CC	5214.3	1.01257	-160.293	86.4164	-395.953	-2.1775	10.1725	23.6607	21.8456	90	97.3943	90	2.0052
MeTBAP_1 P21 - 90	90	P21	3188.44	0.827968	-160.261	107.494	-407.483	-11.8271	14.6904	13.7	15.9	90	85.1278	90	2.26745
MeTBAP_1 P-1 - 83	83	P-1	3039.93	0.868416	-160.246	99.7535	-405.064	-6.46224	8.30208	30.3861	14.4175	110.188	96.6084	111.924	2.38877
MeTBAP_1 P21 - 91	91	P21	3173.98	0.831739	-160.241	106.909	-406.937	-11.7658	15.8782	13.68	14.666	90	94.905	90	2.68382
MeTBAP_1 P21 - 92	92	P21	2973.17	0.887917	-160.218	99.9924	-405.427	-6.29468	16.2692	13.1453	15.547	90	116.593	90	2.7696
MeTBAP_1 P-1 - 84	84	P-1	3242.89	0.814067	-160.206	104.075	-406.806	-9.04143	13.5125	15.8364	15.9186	85.0039	78.9378	76.1501	2.47422
MeTBAP_1 P21 - 93	93	P21	3015.43	0.875474	-160.205	103.768	-405.759	-9.73503	12.1991	17.3528	14.5776	90	102.269	90	2.86676
MeTBAP_1 P21 - 94	94	P21	2432.67	1.0852	-160.205	83.8158	-391.582	-3.80647	25.5154	12.7624	7.73414	90	74.9973	90	0.000157081
MeTBAP_1 P21-C - 23	23	P21/C	6025.9	0.876193	-160.199	103.633	-405.678	-9.67485	12.2	17.3406	29.1113	90	78.082	90	2.82322
MeTBAP_1 P21 - 95	95	P21	2459.58	1.07332	-160.196	84.4689	-396.042	0	15.2705	13.2943	14.2869	90	122.004	90	0.414904
MeTBAP_1 P21 - 96	96	P21	3047.75	0.866189	-160.193	100.906	-405.886	-6.74034	15.8187	14.0242	14.1676	90	104.143	90	2.60503
MeTBAP_1 P21-C - 24	24	P21/C	5842.21	0.903742	-160.192	96.8374	-402.265	-6.26423	7.66143	51.2964	15.0589	90	80.8083	90	2.04262
MeTBAP_1 P21 - 97	97	P21	2918.95	0.904411	-160.187	99.0789	-404.465	-6.30168	13.2433	8.46001	29.0387	90	116.209	90	1.4854
MeTBAP_1 P21-C - 25	25	P21/C	5910.13	0.893357	-160.182	97.4391	-402.14	-6.98897	18.4765	15.7806	24.8924	90	54.5188	90	2.02485
MeTBAP_1 C2 - 27	27	C2	5156.17	1.02399	-160.175	85.1992	-395.221	-1.56604	10.193	23.4575	22.7871	90	108.853	90	0.169406
MeTBAP_1 C2 - 28	28	C2	5151.52	1.02491	-160.172	85.2452	-395.249	-1.58049	10.1811	23.4595	22.7905	90	108.846	90	0.325118
MeTBAP_1 P21 - 98	98	P21	2458.92	1.07361	-160.167	84.3445	-395.888	0	15.2836	13.3	14.2729	90	57.9441	90	0.399686
MeTBAP_1 P-1 - 85	85	P-1	2526.8	1.04477	-160.159	85.4393	-393.822	-3.17447	13.2516	15.1058	15.2865	57.5143	86.815	78.7202	1.04954
MeTBAP_1 CC - 17	17	CC	5054.8	1.04452	-160.151	87.0818	-398.2	-0.430701	14.9096	12.9143	26.2676	90	88.043	90	0.956041
MeTBAP_1 P21 - 99	99	P21	2915.95	0.905341	-160.142	99.5605	-404.995	-6.20674	13.1835	8.46888	26.124	90	88.6804	90	1.63762
MeTBAP_1 P21 - 100	100	P21	3009.58	0.877176	-160.135	103.33	-405.477	-9.50838	14.5691	17.321	12.2036	90	102.242	90	2.63804
MeTBAP_1 P-1 - 86	86	P-1	3226.54	0.81819	-160.109	104.59	-407.168	-9.09462	16.015	13.8776	14.8573	89.1903	83.8108	79.3829	1.98927
MeTBAP_1 C2 - 29	29	C2	5160.58	1.02311	-160.097	85.1895	-395.092	-1.60831	10.2062	23.4059	22.7931	90	108.598	90	0.362329
MeTBAP_1 P-1 - 87	87	P-1	3224.18	0.81879	-160.082	101.134	-406.384	-6.39425	13.7106	17.2533	15.7211	84.495	81.9014	61.1836	1.75416
MeTBAP_1 P21 - 101	101	P21	3026.47	0.872279	-160.08	104.342	-405.982	-9.96345	12.2251	17.3702	14.5919	90	77.6101	90	2.88762
MeTBAP_1 P21 - 102	102	P21	2914.82	0.90569	-160.07	95.4818	-402.507	-4.54424	12.0147	15.9515	15.3021	90	83.6724	90	2.07461
MeTBAP_1 P21 - 103	103	P21	2944.54	0.896549	-160.05	98.2985	-403.972	-5.88228	25.7432	8.63379	13.3266	90	96.2204	90	1.47983
MeTBAP_1 P21-C - 26	26	P21/C	6166.62	0.856199	-160.049	102.545	-404.03	-10.0994	15.431	22.7857	18.2742	90	73.6855	90	3.51375
MeTBAP_1 CC - 18	18	CC	5938.56	0.88908	-160.027	98.5111	-402.857	-7.19256	14.8779	50.9608	7.89344	90	82.8793	90	2.17992
MeTBAP_1 P21 - 104	104	P21	3070.12	0.859878	-160.021	101.101	-405.935	-6.71949	14.1841	14.1002	18.5224	90	55.9717	90	2.69195
MeTBAP_1 CC - 19	19	CC	6205.54	0.850829	-160.018	95.1712	-400.461	-6.26725	22.1029	16.8768	16.7717	90	82.6965	90	1.80522
MeTBAP_1 P212121 - 7	7	P212121	5857.73	0.901347	-160.008	99.1387	-404.471	-6.17736	51.8354	13.3081	8.49153	90	90	90	1.45145
MeTBAP_1 P21 - 105	105	P21	3029.31	0.871463	-159.987	104.54	-406.028	-10.0228	12.2325	17.3714	14.5976	90	102.423	90	2.88585
MeTBAP_1 P21 - 106	106	P21	2466.15	1.07047	-159.983	84.9022	-396.264	0	14.3237	13.2764	14.3978	90	64.2521	90	0.305603
MeTBAP_1 P212121 - 8	8	P212121	4908.68	1.07562	-159.972	85.4144	-396.504	-0.257728	23.2011	8.21823	25.7441	90	90	90	2.67334e-05
MeTBAP_1 C2 - 30	30	C2	5164.08	1.02242	-159.969	85.327	-395.408	-1.30161	10.2229	23.5728	22.774	90	109.788	90	0.0914705
MeTBAP_1 P212121 - 9	9	P212121	4918.63	1.07344	-159.964	85.4241	-396.481	-0.283474	23.3826	8.17236	25.7397	90	90	90	4.16727e-05
MeTBAP_1 PBCA - 6	6	PBCA	12366.7	0.85388	-159.962	105.117	-407.707	-8.90905	16.6596	55.4822	13.3794	90	90	90	3.1035
MeTBAP_1 P21 - 107	107	P21	2909.15	0.907457	-159.961	99.0273	-404.341	-6.14444	13.3205	8.42316	25.9283	90	90.2339	90	1.38371
MeTBAP_1 P-1 - 88	88	P-1	3081.77	0.856628	-159.942	99.9184	-405.25	-6.14501	15.7984	14.2443	14.2057	89.3976	94.7246	104.68	2.3294
MeTBAP_1 P21 - 108	108	P21	3046.29	0.866605	-159.941	104.511	-406.088	-9.89093	14.5992	17.4235	12.2556	90	102.266	90	2.71539
MeTBAP_1 P-1 - 89	89	P-1	2986.26	0.884023	-159.939	99.3026	-404.792	-5.96396	15.5253	25.2435	7.78151	93.656	101.067	88.1571	2.63563
MeTBAP_1 P-1 - 90	90	P-1	3110.15	0.848809	-159.932	103.575	-405.509	-9.53761	28.4635	12.9698	8.76191	89.3341	90.2007	105.931	1.71948
MeTBAP_1 P21 - 109	109	P21	2586.66	1.02059	-159.927	93.6314	-399.434	-5.54025	16.2011	13.0985	13.1323	90	111.847	90	0.00283191
MeTBAP_1 P21 - 110	110	P21	3019.63	0.874256	-159.914	99.4119	-402.902	-7.94656	15.5723	24.6887	7.87911	90	94.5563	90	2.37487
MeTBAP_1 P21 - 111	111	P21	3032.91	0.870428	-159.911	104.647	-406.015	-10.0681	14.5954	17.3499	16.9144	90	45.0797	90	2.55583
MeTBAP_1 P21 - 112	112	P21	3051.88	0.865017	-159.91	97.8305	-405.312	-3.95746	16.466	14.1444	15.9685	90	124.855	90	1.91373
MeTBAP_1 P21-C - 27	27	P21/C	6146.67	0.858978	-159.906	99.1676	-405.667	-4.93967	16.0467	49.6095	8.04613	90	73.6638	90	2.04638
MeTBAP_1 CC - 20	20	CC	5924.76	0.891151	-159.894	98.3759	-402.511	-7.26846	15.0047	51.0555	7.80645	90	97.8157	90	2.21493
MeTBAP_1 P21 - 113	113	P21	3083.67	0.856098	-159.894	96.832	-403.759	-4.50165	16.0131	14.2345	14.968	90	115.334	90	1.87866
MeTBAP_1 P21 - 114	114	P21	3035.47	0.869693	-159.893	104.676	-406.044	-10.0508	14.6008	17.371	16.9114	90	45.0473	90	2.55457
MeTBAP_1 P21-C - 28	28	P21/C	6188.48	0.853175	-159.892	101.418	-405.926	-6.92073	15.8231	60.575	7.73442	90	123.407	90	2.12872
MeTBAP_1 CC - 21	21	CC	6106.82	0.864583	-159.876	98.2712	-403.669	-6.00653	7.70737	30.8865	28.2186	90	114.621	90	3.37332
MeTBAP_1 P21 - 115	115	P21	3135.37	0.841983	-159.86	100.441	-405.227	-6.62008	15.8429	14.3042	14.2264	90	76.535	90	1.99608
MeTBAP_1 P21 - 116	116	P21	3031.56	0.870816	-159.854	104.591	-405.91	-10.0594	14.6032	17.3188	16.923	90	45.0979	90	2.54428
MeTBAP_1 P21 - 117	117	P21	3210.02	0.822402	-159.852	107.91	-406.592	-12.7293	10.5965	14.6963	21.0545	90	78.2433	90	3.22221
MeTBAP_1 P-1 - 91	91	P-1	3133.87	0.842386	-159.844	103.194	-405.778	-8.80603	15.8315	15.1192	13.1229	87.9471	87.0342	91.3464	2.37046
MeTBAP_1 PBCN - 2	2	PBCN	11487.8	0.919213	-159.836	93.3873	-399.453	-5.25974	54.3929	14.8073	14.2632	90	90	90	0.899927
MeTBAP_1 P21-C - 29	29	P21/C	6112.54	0.863775	-159.834	99.2012	-404.358	-6.20665	15.8715	51.7203	7.73192	90	105.621	90	1.81301
MeTBAP_1 P21 - 118	118	P21	3155.28	0.836671	-159.806	106.417	-406.719	-11.0535	8.05446	20.8848	20.5504	90	114.113	90	3.10011
MeTBAP_1 P-1 - 92	92	P-1	2886.16	0.914684	-159.798	94.4676	-400.17	-5.58855	8.09041	16.0885	29.1608	76.9376	54.2433	69.6222	2.20309
MeTBAP_1 P21-C - 30	30	P21/C	6370.6	0.828784	-159.797	104.71	-405.992	-10.069	16.2517	51.7897	7.96618	90	71.8307	90	2.90827
MeTBAP_1 P21 - 119	119	P21	2420.43	1.09069	-159.796	84.8929	-392.283	-3.77018	25.7635	12.7698	7.70553	90	107.297	90	0.00320819
MeTBAP_1 P21 - 120	120	P21	2926.61	0.902043	-159.79	95.412	-401.345	-5.35884	15.3115	15.9039	12.1084	90	96.9953	90	2.07211
MeTBAP_1 P21-C - 31	31	P21/C	6148.63	0.858704	-159.788	99.1082	-405.537	-4.89231	16.0544	49.668	8.00904	90	105.681	90	2.06603
MeTBAP_1 P-1 - 93	93	P-1	3095.7	0.852773	-159.786	97.4694	-403.263	-5.5296	16.3698	12.5247	15.938	102.904	102.674	91.9579	3.05446
MeTBAP_1 P-1 - 94	94	P-1	3114.89	0.847519	-159.783	101.393	-405.937	-6.7801	13.833	15.0883	18.1044	61.4267	71.9755	73.6366	1.95806
MeTBAP_1 P212121 - 10	10	P212121	6077.43	0.868764	-159.774	101.324	-402.864	-9.7597	19.8931	14.551	20.9955	90	90	90	1.20786
MeTBAP_1 P-1 - 95	95	P-1	3064.97	0.861322	-159.773	101.435	-403.077	-9.66201	14.4687	15.5957	15.3579	95.7965	116.559	93.0641	2.78451
MeTBAP_1 P21-C - 32	32	P21/C	6359.55	0.830225	-159.758	104.616	-405.881	-10.0475	16.2265	51.7639	7.97262	90	108.255	90	2.9102
MeTBAP_1 P21 - 121	121	P21	3070.25	0.859842	-159.758	93.9319	-401.779	-3.44407	15.4908	14.2789	16.0723	90	59.7262	90	1.911
MeTBAP_1 P21 - 122	122	P21	2790.26	0.946121	-159.723	95.123	-400.461	-5.85449	7.92357	23.4001	15.9107	90	71.0563	90	2.10371
MeTBAP_1 P21 - 123	123	P21	2975.55	0.887206	-159.719	96.5155	-401.311	-6.43631	7.66538	25.8355	15.2897	90	100.676	90	2.06039
MeTBAP_1 P21 - 124	124	P21	3043.3	0.867457	-159.712	104.914	-406.064	-10.0892	12.2905	17.3692	14.6069	90	77.4135	90	2.87923
MeTBAP_1 P21 - 125	125	P21	2943.18	0.896964	-159.702	99.2682	-404.221	-6.25451	8.46143	13.2526	26.2691	90	92.373	90	1.48279
MeTBAP_1 P21 - 126	126	P21	3213.79	0.821436	-159.7	107.722	-406.407	-12.5749	10.5473	14.7616	21.0535	90	101.352	90	3.18226
MeTBAP_1 CC - 22	22	CC	6249.01	0.84491	-159.691	95.4477	-400.297	-6.3853	21.8951	17.0561	16.8763	90	82.5373	90	1.80482
MeTBAP_1 P21 - 127	127	P21	2921.99	0.903469	-159.691	95.6838	-402.608	-4.26803	15.3392	15.9676	18.3106	90	40.6568	90	2.09266
MeTBAP_1 P21-C - 33	33	P21/C	6007.62	0.87886	-159.691	97.0194	-403.379	-4.85046	15.9649	48.0622	8.3656	90	110.624	90	2.35247
MeTBAP_1 P21 - 128	128	P21	2903.81	0.909125	-159.691	98.2202	-404.004	-5.40325	27.6654	8.50139	13.4225	90	113.099	90	1.8308
MeTBAP_1 P-1 - 96	96	P-1	3164.04	0.834354	-159.684	102.023	-404.499	-8.7589	13.8012	27.5672	8.55753	100.149	86.9471	82.0558	1.82585
MeTBAP_1 P-1 - 97	97	P-1	3212.81	0.821688	-159.681	100.629	-405.385	-6.48523	16.3006	14.0465	15.7939	104.444	100.162	107.54	2.1856
MeTBAP_1 P21 - 129	129	P21	2945.26	0.896331	-159.681	99.1757	-404.119	-6.24263	8.47692	13.2249	26.3037	90	87.187	90	1.57286
MeTBAP_1 P-1 - 98	98	P-1	3141.02	0.840467	-159.673	103.607	-405.74	-9.08751	7.64486	29.4587	15.9032	84.5857	76.9436	64.1964	1.24404
MeTBAP_1 P21 - 130	130	P21	2941.74	0.897403	-159.669	99.3208	-404.241	-6.25351	26.2575	13.2658	8.45099	90	92.0935	90	1.47759
MeTBAP_1 P-1 - 99	99	P-1	3066.62	0.860858	-159.659	104.278	-404.795	-10.6742	13.4253	34.9485	7.57831	64.4105	86.7955	73.5523	2.22364
MeTBAP_1 P21 - 131	131	P21	2941.07	0.897607	-159.64	99.3517	-404.243	-6.25307	8.44644	13.2709	27.8521	90	109.601	90	1.35398
MeTBAP_1 PNA21 - 5	5	PNA21	5039.98	1.04759	-159.639	87.4469	-395.256	-3.22574	15.1665	25.9114	12.8249	90	90	90	0.537442
MeTBAP_1 P21-C - 34	34	P21/C	6129.09	0.861442	-159.633	99.1812	-405.247	-5.09844	15.8666	49.7178	7.98052	90	76.7989	90	2.43144
MeTBAP_1 P21 - 132	132	P21	2944.09	0.896686	-159.61	99.0883	-403.989	-6.2147	8.483	13.2023	30.5212	90	59.4623	90	1.66862
MeTBAP_1 P-1 - 100	100	P-1	3157.05	0.8362	-159.604	101.548	-406.51	-6.19145	14.159	18.4757	14.6623	93.985	86.8595	56.1385	2.0985
MeTBAP_1 P-1 - 101	101	P-1	3212.76	0.821702	-159.603	107.112	-406.507	-11.7689	8.06491	28.5172	15.0836	83.0705	100.524	109.272	1.94627
MeTBAP_1 P21 - 133	133	P21	2813.15	0.938424	-159.595	95.1275	-399.406	-6.79192	7.84599	25.1801	14.2938	90	84.9911	90	1.95066
MeTBAP_1 P21 - 134	134	P21	3081.99	0.856565	-159.579	104.774	-404.29	-11.5977	18.1888	21.9014	7.83047	90	81.1254	90	2.12092
MeTBAP_1 P21 - 135	135	P21	2946.44	0.895971	-159.575	99.0764	-403.946	-6.21076	8.49372	13.1922	27.2128	90	75.0816	90	1.4906
MeTBAP_1 CC - 23	23	CC	6233.75	0.846979	-159.574	96.5707	-401.525	-6.16224	18.6304	19.0301	17.86	90	79.8909	90	1.84209
MeTBAP_1 P-1 - 102	102	P-1	3260.7	0.809619	-159.572	106.392	-406.814	-10.7192	17.2426	15.8016	14.5005	94.4523	120.739	101.002	3.08838
MeTBAP_1 P21 - 136	136	P21	2943.17	0.896968	-159.561	96.6158	-401.271	-6.41145	15.3927	25.6334	7.61884	90	101.749	90	2.12705
MeTBAP_1 P-1 - 103	103	P-1	2778.57	0.950103	-159.556	97.2526	-403.23	-5.04517	10.7202	14.5008	32.1103	41.8781	60.1199	58.024	1.27287
MeTBAP_1 P21 - 137	137	P21	2946.19	0.896047	-159.531	99.0343	-403.878	-6.19408	8.49668	13.1822	26.3496	90	86.6329	90	1.48752
MeTBAP_1 P21-C - 35	35	P21/C	6398.64	0.825152	-159.53	101.481	-406.073	-6.49632	15.782	29.9074	14.0635	90	74.5687	90	2.22986
MeTBAP_1 P-1 - 104	104	P-1	3040.12	0.868362	-159.528	97.67	-403.566	-5.15808	14.6526	15.9907	15.6495	93.2802	114.503	110.339	1.99231
MeTBAP_1 P21 - 138	138	P21	2458.89	1.07363	-159.518	85.1264	-396.021	0	15.2311	13.358	14.2604	90	57.9395	90	0.381933
MeTBAP_1 P21 - 139	139	P21	2909.59	0.90732	-159.501	96.6882	-400.828	-6.85948	14.2587	25.7049	7.96934	90	95.0462	90	2.47838
MeTBAP_1 P-1 - 105	105	P-1	3068.76	0.860259	-159.496	100.644	-404.851	-6.82171	15.7566	14.1244	16.4102	116.542	95.8015	104.375	2.5242
MeTBAP_1 P21 - 140	140	P21	2950.76	0.894658	-159.441	98.341	-403.93	-5.3599	15.995	23.58	8.14661	90	73.8117	90	2.28337
MeTBAP_1 C2 - 31	31	C2	5943.69	0.888312	-159.44	97.9916	-403.085	-5.85762	27.5494	12.2624	18.153	90	75.7468	90	2.83732
MeTBAP_1 P21 - 141	141	P21	2942.25	0.897246	-159.439	99.4843	-404.186	-6.2425	8.43635	13.291	31.544	90	123.71	90	1.67504
MeTBAP_1 P21 - 142	142	P21	3022.54	0.873414	-159.42	101.582	-406.755	-5.76961	10.8707	24.5803	11.3216	90	92.3971	90	2.36639
MeTBAP_1 P21 - 143	143	P21	3068.75	0.860261	-159.395	104.491	-406.09	-9.32851	14.7095	15.7007	15.1393	90	61.3647	90	1.0484e-06
MeTBAP_1 P-1 - 106	106	P-1	3117.21	0.846887	-159.39	105.271	-406.787	-9.41553	15.8139	14.7077	16.2135	120.341	102.501	93.0862	1.7705
MeTBAP_1 PNA21 - 6	6	PNA21	5867.77	0.899805	-159.384	98.1275	-402.643	-6.37137	52.2239	13.1846	8.52193	90	90	90	1.8267
MeTBAP_1 P21 - 144	144	P21	2950.7	0.894678	-159.381	96.8051	-401.292	-6.40107	15.7249	25.642	7.62288	90	73.7372	90	2.08276
MeTBAP_1 CC - 24	24	CC	5531.51	0.954506	-159.377	92.4442	-397.803	-5.481	20.4229	14.5364	18.8244	90	98.1888	90	1.72964
MeTBAP_1 CC - 25	25	CC	6096.61	0.866031	-159.376	98.4289	-403.501	-5.83202	7.68875	30.9425	28.0156	90	113.837	90	2.41154
MeTBAP_1 P21 - 145	145	P21	3211.66	0.821983	-159.367	108.298	-406.507	-12.7185	10.6945	14.6025	21.4699	90	106.689	90	3.17793
MeTBAP_1 P-1 - 107	107	P-1	2822.78	0.935224	-159.355	93.4866	-401.013	-3.30548	10.2126	14.104	25.9398	64.3284	57.4994	81.4346	1.67136
MeTBAP_1 P-1 - 108	108	P-1	3184.84	0.828904	-159.352	103.749	-405.714	-8.94191	20.259	16.1746	14.5085	84.4449	118.76	127.273	1.98947
MeTBAP_1 PNA21 - 7	7	PNA21	6340.81	0.832678	-159.335	106.541	-406.946	-10.4826	29.9713	13.555	15.6077	90	90	90	3.73464
MeTBAP_1 P21 - 146	146	P21	2887.89	0.914137	-159.328	96.7307	-400.436	-7.1158	8.06347	25.4776	14.0906	90	86.0559	90	1.95348
MeTBAP_1 P21 - 147	147	P21	2944.42	0.896587	-159.311	98.8359	-403.55	-6.1026	8.50901	13.1407	27.1792	90	104.334	90	1.54224
MeTBAP_1 C2 - 32	32	C2	5543.24	0.952486	-159.278	92.7799	-397.976	-5.54687	20.2432	14.5925	18.9477	90	82.043	90	1.75766
MeTBAP_1 C2 - 33	33	C2	6283.55	0.840266	-159.272	101.003	-405.104	-6.71778	16.987	22.3846	16.9985	90	103.558	90	1.47192
MeTBAP_1 P21 - 148	148	P21	3100.31	0.851505	-159.267	105.458	-407.165	-9.09878	15.1009	15.7235	14.8873	90	61.2912	90	0.000643699
MeTBAP_1 P-1 - 109	109	P-1	3141.99	0.84021	-159.264	107.412	-406.408	-11.8146	13.7898	24.1413	10.4042	91.1032	106.749	107.49	2.35465
MeTBAP_1 P21 - 149	149	P21	3182.47	0.829522	-159.263	106.74	-406.76	-10.7971	18.9448	20.8944	8.03984	90	89.7441	90	3.29238
MeTBAP_1 C2 - 34	34	C2	5809.74	0.908794	-159.254	96.0352	-401.215	-5.57119	29.1305	13.3309	16.0045	90	110.809	90	2.858
MeTBAP_1 CC - 26	26	CC	6199.97	0.851593	-159.25	95.1956	-402.918	-3.06615	16.0033	26.5543	15.833	90	112.857	90	2.01741
MeTBAP_1 P-1 - 110	110	P-1	2927.58	0.901745	-159.238	97.8102	-402.882	-5.66835	8.10193	14.7343	34.867	67.5716	55.7457	94.7969	2.32701
MeTBAP_1 P-1 - 111	111	P-1	3165.66	0.833926	-159.227	103.523	-404.629	-9.67287	15.6297	8.0008	26.0584	97.6594	91.6069	100.976	2.05639
MeTBAP_1 P21 - 150	150	P21	3142.79	0.839996	-159.223	99.5424	-404.163	-6.14915	14.3606	14.517	15.9234	90	71.2153	90	2.68313
MeTBAP_1 PNA21 - 8	8	PNA21	5858.58	0.901218	-159.195	98.2554	-402.754	-6.19781	51.6451	13.3068	8.52492	90	90	90	1.94402
MeTBAP_1 P21 - 151	151	P21	3033.14	0.870362	-159.175	101.689	-406.811	-5.57833	10.9905	24.6067	11.2248	90	92.3308	90	2.37799
MeTBAP_1 P21 - 152	152	P21	2962.91	0.89099	-159.172	100.037	-404.961	-5.75775	16.2512	13.1183	15.4959	90	116.248	90	2.7885
MeTBAP_1 P-1 - 112	112	P-1	3028.07	0.871819	-159.165	101.92	-403.648	-8.9605	14.7309	22.7373	15.2888	113.178	116.654	113.193	2.17044
MeTBAP_1 P21 - 153	153	P21	3056.09	0.863825	-159.16	101.415	-405.473	-6.63141	14.7758	26.5848	7.83395	90	96.7256	90	2.1488
MeTBAP_1 P21 - 154	154	P21	3138.81	0.84106	-159.144	100.867	-405	-6.5566	15.8572	14.1972	14.3152	90	103.106	90	2.27848
MeTBAP_1 P212121 - 11	11	P212121	5796.52	0.910866	-159.143	97.1549	-402.076	-5.71672	52.3202	8.46221	13.0922	90	90	90	1.85164
MeTBAP_1 P21 - 155	155	P21	2557.29	1.03231	-159.134	90.0411	-395.819	-4.76284	8.23718	24.0059	16.0254	90	53.8038	90	0.0179756
MeTBAP_1 CC - 27	27	CC	5231.42	1.00926	-159.134	85.6412	-395.328	-0.870485	10.3419	23.7907	22.7732	90	69.0129	90	0.0793092
MeTBAP_1 P21 - 156	156	P21	2557.27	1.03232	-159.119	90.0286	-395.695	-4.85918	8.24364	24.02	12.9705	90	84.6846	90	0.0155541
MeTBAP_1 P21 - 157	157	P21	2961.69	0.891358	-159.111	97.0832	-401.318	-6.38654	15.4932	25.6619	7.6285	90	102.447	90	2.01362
MeTBAP_1 P21-C - 36	36	P21/C	6002.95	0.879543	-159.084	99.0433	-402.085	-7.56093	15.8774	51.89	7.65738	90	72.0875	90	2.23742
MeTBAP_1 C2 - 35	35	C2	6241.88	0.845875	-159.075	102.035	-404.838	-7.81511	30.6818	8.12362	25.4042	90	80.3251	90	2.7659
MeTBAP_1 P212121 - 12	12	P212121	5982.18	0.882597	-159.063	100.617	-404.478	-6.71853	48.179	10.6785	11.6276	90	90	90	2.13033
MeTBAP_1 CC - 28	28	CC	6192.18	0.852664	-159.059	96.2669	-401.107	-5.75645	18.8046	18.5845	17.9807	90	80.2048	90	1.95631
MeTBAP_1 PNA21 - 9	9	PNA21	5073.68	1.04064	-159.04	88.0067	-396.089	-2.35911	15.0363	25.9111	13.0226	90	90	90	1.49193
MeTBAP_1 P212121 - 13	13	P212121	5183.82	1.01853	-159.033	89.8125	-398.127	-2.13562	27.2835	9.33317	20.3573	90	90	90	1.50401
MeTBAP_1 CC - 29	29	CC	6114.47	0.863501	-159.024	99.1732	-403.487	-6.23926	7.68977	30.8533	31.8435	90	54.03	90	0.93015
MeTBAP_1 P21-C - 37	37	P21/C	5388.33	0.979869	-159.019	89.9019	-397.433	-2.93277	9.69275	20.6874	27.7976	90	75.173	90	1.71801
MeTBAP_1 P-1 - 113	113	P-1	2988.53	0.883354	-159.017	99.3291	-403.302	-6.55887	8.27552	26.9323	13.6755	96.2251	87.5171	99.3728	1.57499
MeTBAP_1 P21 - 158	158	P21	3058.99	0.863007	-159.015	101.618	-405.716	-6.44708	15.9006	26.6206	7.75974	90	111.358	90	1.92676
MeTBAP_1 CC - 30	30	CC	6193.75	0.852449	-159.012	103.768	-405.939	-8.37891	34.4697	8.06835	26.5124	90	122.859	90	2.79775
MeTBAP_1 PBCN - 3	3	PBCN	11628.8	0.908065	-159.01	95.9775	-401.218	-5.26653	27.3183	26.7924	15.888	90	90	90	2.7201
MeTBAP_1 CC - 31	31	CC	6017.13	0.877471	-159.003	100.526	-403.404	-7.64506	15.907	52.0061	7.84689	90	112.038	90	2.04536
MeTBAP_1 P21 - 159	159	P21	3027.73	0.871916	-159.002	102.187	-406.477	-6.23577	11.4821	24.8229	10.6325	90	92.44	90	2.34316
MeTBAP_1 P21 - 160	160	P21	2928.77	0.901377	-158.988	96.0528	-400.425	-6.11817	14.7724	26.0427	7.69904	90	81.421	90	2.0199
MeTBAP_1 P-1 - 114	114	P-1	2986.78	0.883869	-158.98	98.6482	-402.79	-6.35365	15.8997	16.1234	12.0606	92.0287	101.022	99.4182	2.01439
MeTBAP_1 P21 - 161	161	P21	2968.92	0.889187	-158.978	103.007	-403.903	-9.59313	12.336	16.8079	17.0729	90	122.998	90	2.8144
MeTBAP_1 P21 - 162	162	P21	2966.55	0.889897	-158.976	97.2146	-401.009	-6.69213	13.6853	25.9499	8.35983	90	87.7484	90	2.43515
MeTBAP_1 P212121 - 14	14	P212121	5521.94	0.956159	-158.966	91.7727	-397.682	-4.51848	12.8086	55.9505	7.70526	90	90	90	1.24974
MeTBAP_1 P-1 - 115	115	P-1	3267.44	0.80795	-158.962	101.591	-405.801	-6.32166	15.8588	14.2313	16.0752	69.0936	90.2433	75.7251	2.32565
MeTBAP_1 P21-C - 38	38	P21/C	6040.02	0.874145	-158.944	102.226	-403.401	-9.29101	7.74427	52.8229	14.9629	90	99.327	90	2.11182
MeTBAP_1 P-1 - 116	116	P-1	2959.94	0.891884	-158.941	97.6794	-403.298	-4.83177	15.72	15.9195	15.488	68.7053	82.2908	55.4134	8.28914
MeTBAP_1 P-1 - 117	117	P-1	3194.71	0.826344	-158.933	104.1	-405.068	-9.52249	16.0662	8.06188	28.8123	63.952	84.678	72.5227	2.40869
MeTBAP_1 P-1 - 118	118	P-1	4317.3	0.611476	-158.917	111.372	-409.593	-12.4101	26.7467	20.9235	8.01143	79.7441	84.4434	78.6931	1.38112
MeTBAP_1 P-1 - 119	119	P-1	3084.91	0.855756	-158.916	101.81	-405.496	-6.76518	15.684	14.4948	14.1382	95.8958	74.8454	90.124	1.9588
MeTBAP_1 P21 - 163	163	P21	2945.56	0.896238	-158.905	96.9914	-400.477	-6.92567	8.17232	25.5582	14.1394	90	94.1452	90	1.93833
MeTBAP_1 P212121 - 15	15	P212121	5470.46	0.965157	-158.902	93.4664	-399.037	-4.78632	17.691	12.4619	24.8134	90	90	90	2.47273
MeTBAP_1 P-1 - 120	120	P-1	3071.17	0.859584	-158.868	95.3785	-402.678	-3.10131	16.0125	15.3511	14.8631	81.0007	74.5344	60.7647	2.1925
MeTBAP_1 P-1 - 121	121	P-1	2980.17	0.885831	-158.868	96.9432	-402.255	-5.07029	27.4138	8.83343	13.7813	87.3265	98.7918	115.335	1.84923
MeTBAP_1 P21-C - 39	39	P21/C	6201.54	0.851378	-158.851	100.526	-404.909	-6.00663	15.9239	50.6687	7.73648	90	83.4612	90	2.79456
MeTBAP_1 P21 - 164	164	P21	2745.52	0.961538	-158.845	93.4978	-397.531	-6.26992	14.5815	8.8404	23.3049	90	66.0511	90	1.25998
MeTBAP_1 P-1 - 122	122	P-1	3077.75	0.857746	-158.838	103.619	-405.416	-8.57507	10.5675	12.0874	28.995	77.7854	58.6583	88.2162	3.12231
MeTBAP_1 P21 - 165	165	P21	2980.26	0.885805	-158.822	99.545	-403.5	-6.38103	14.6486	26.2561	7.80087	90	96.6311	90	1.80507
MeTBAP_1 P-1 - 123	123	P-1	3123.4	0.845211	-158.818	104.398	-404.73	-10.0298	11.5811	23.0208	14.9584	115.077	115.045	93.7521	0.155646
MeTBAP_1 PNA21 - 10	10	PNA21	5895.97	0.895503	-158.816	98.5484	-402.571	-6.30052	52.3019	8.50276	13.258	90	90	90	1.78149
MeTBAP_1 P-1 - 124	124	P-1	2716.53	0.971801	-158.797	90.162	-397.599	-2.81041	14.8264	25.5195	7.86442	72.2161	77.3638	76.134	0.989813
MeTBAP_1 P21 - 166	166	P21	3084.76	0.855796	-158.786	94.0435	-399.868	-4.49655	16.1052	13.8722	15.3482	90	115.894	90	1.91057
MeTBAP_1 P-1 - 125	125	P-1	2902.17	0.909638	-158.784	94.484	-401.301	-3.46357	29.6653	13.2316	8.26403	78.3903	82.8318	66.1272	1.44975
MeTBAP_1 P21 - 167	167	P21	3018.09	0.8747	-158.778	102.469	-406.501	-6.2685	10.5937	24.7325	15.3259	90	48.7297	90	2.29339
MeTBAP_1 P-1 - 126	126	P-1	3041.41	0.867993	-158.756	96.3841	-401.613	-5.05325	16.4011	7.71836	28.0481	95.5643	111.743	108.167	2.24426
MeTBAP_1 P-1 - 127	127	P-1	2811.66	0.938922	-158.735	98.3765	-402.226	-6.36006	11.3357	17.7779	14.837	96.6818	108.189	92.3872	1.75953
MeTBAP_1 PNA21 - 11	11	PNA21	6869.01	0.768648	-158.73	112.557	-411.04	-11.8455	17.0479	21.0307	19.1589	90	90	90	3.73409
MeTBAP_1 P212121 - 16	16	P212121	5900.12	0.894872	-158.729	99.7232	-401.884	-8.07482	12.5973	16.5155	28.359	90	90	90	2.85504
MeTBAP_1 PNA21 - 12	12	PNA21	5899.93	0.894901	-158.729	99.7218	-401.883	-8.07413	12.5975	16.5148	28.3589	90	90	90	2.82664
MeTBAP_1 PBCN - 4	4	PBCN	11689.3	0.903363	-158.724	95.6995	-400.547	-5.37746	55.6221	14.8461	14.1557	90	90	90	1.88635
MeTBAP_1 P21-C - 40	40	P21/C	5997.06	0.880407	-158.709	99.2997	-403.255	-6.27094	13.2992	58.195	7.78633	90	84.3648	90	2.13767
MeTBAP_1 P-1 - 128	128	P-1	2987.92	0.883532	-158.679	96.9661	-402.505	-4.65563	16.0066	8.04959	25.9559	67.2243	85.282	75.7183	2.15053
MeTBAP_1 P21 - 168	168	P21	2727.91	0.967748	-158.675	92.6576	-396.557	-6.22941	14.5845	8.89387	23.0308	90	114.057	90	0
MeTBAP_1 P21 - 169	169	P21	3193.59	0.826634	-158.651	108.372	-404.907	-13.673	8.29508	21.0294	19.9728	90	113.562	90	2.76976
MeTBAP_1 P21 - 170	170	P21	2957.04	0.892759	-158.649	100.012	-402.405	-7.76499	12.6122	16.5444	14.6267	90	104.332	90	2.86814
MeTBAP_1 P21-C - 41	41	P21/C	5953.84	0.886798	-158.64	99.9685	-403.714	-6.40664	15.5327	29.6255	14.5215	90	117.002	90	2.66258
MeTBAP_1 CC - 32	32	CC	6004.46	0.879322	-158.602	96.6658	-400.847	-5.93864	17.6749	18.8942	18.2929	90	100.614	90	3.00001
MeTBAP_1 P21 - 171	171	P21	3062.76	0.861944	-158.6	95.9793	-401.502	-4.60837	15.5264	15.9772	12.5863	90	101.203	90	2.64691
MeTBAP_1 P21 - 172	172	P21	3168.5	0.83318	-158.596	102.217	-406.505	-5.8607	17.8945	14.7634	15.7953	90	49.4035	90	1.91444
MeTBAP_1 P21 - 173	173	P21	3040.51	0.868252	-158.595	96.525	-401.35	-5.29575	9.71902	25.1423	12.6377	90	100.076	90	2.60813
MeTBAP_1 P21 - 174	174	P21	3063.29	0.861795	-158.593	96.0019	-401.514	-4.6118	15.5285	15.977	12.5871	90	101.208	90	2.63735
MeTBAP_1 P21-C - 42	42	P21/C	6202.4	0.85126	-158.585	95.1476	-402.193	-3.0788	16.0186	26.5768	14.5848	90	92.6605	90	2.75669
MeTBAP_1 P212121 - 17	17	P212121	6200.81	0.851478	-158.58	105.597	-405.436	-10.28	28.4088	12.2929	17.7559	90	90	90	2.84006
MeTBAP_1 PNA21 - 13	13	PNA21	6200.68	0.851496	-158.58	105.597	-405.435	-10.2797	12.293	17.7553	28.4089	90	90	90	2.8581
MeTBAP_1 P21-C - 43	43	P21/C	6039.57	0.87421	-158.579	98.0114	-401.677	-6.43539	15.9691	51.4425	7.64231	90	105.844	90	2.59167
MeTBAP_1 P-1 - 129	129	P-1	3144.18	0.839622	-158.565	99.4942	-402.963	-6.64388	17.5309	14.8787	14.5393	94.8119	121.576	97.9702	2.02418
MeTBAP_1 P21-C - 44	44	P21/C	6854.45	0.770281	-158.561	108.639	-408.347	-10.4506	14.7631	29.1671	15.9909	90	95.4544	90	2.34219
MeTBAP_1 CC - 33	33	CC	6254.41	0.844181	-158.555	99.0072	-402.994	-6.11202	7.82299	30.8922	28.3212	90	66.0362	90	3.16967
MeTBAP_1 P-1 - 130	130	P-1	3161.22	0.835099	-158.553	102.963	-405.579	-7.4877	8.0419	19.1779	28.7806	94.1213	108.009	127.179	2.48922
MeTBAP_1 PNA21 - 14	14	PNA21	6503.96	0.81179	-158.551	109.61	-407.084	-12.6441	15.1715	21.9968	19.4891	90	90	90	2.95674
MeTBAP_1 P21 - 175	175	P21	2561.29	1.0307	-158.548	90.1288	-396.126	-3.95906	14.7272	23.9568	8.18457	90	117.504	90	0.120295
MeTBAP_1 P21 - 176	176	P21	2957.12	0.892735	-158.547	99.9827	-402.393	-7.64548	14.6264	16.5265	12.6297	90	104.389	90	2.85554
MeTBAP_1 C2 - 36	36	C2	6226.02	0.84803	-158.539	100.233	-403.781	-6.53242	30.5482	7.92122	26.1259	90	99.9928	90	2.58674
MeTBAP_1 P-1 - 131	131	P-1	3180.95	0.829918	-158.538	103.647	-405.523	-8.21625	18.4066	26.5953	7.74487	77.5081	59.2555	82.8873	2.37558
MeTBAP_1 P21 - 177	177	P21	3071.94	0.859368	-158.522	95.7379	-401.389	-4.40393	12.5818	15.9822	15.5788	90	101.3	90	2.62777
MeTBAP_1 C2 - 37	37	C2	5915.38	0.892564	-158.491	96.4586	-402.26	-4.19805	15.425	16.0101	36.8814	90	40.5014	90	1.94148
MeTBAP_1 P-1 - 132	132	P-1	3296.27	0.800884	-158.478	107.219	-405.618	-11.6546	13.3701	15.9226	17.1506	68.9145	84.0118	75.3986	1.77466
MeTBAP_1 P21 - 178	178	P21	2957.62	0.892584	-158.475	99.9814	-402.394	-7.5709	12.6407	16.5175	14.6258	90	104.416	90	2.86357
MeTBAP_1 P21 - 179	179	P21	2946.04	0.896093	-158.464	99.5522	-403.825	-5.69674	26.7139	13.0024	8.48425	90	88.5706	90	1.42507
MeTBAP_1 PNA21 - 15	15	PNA21	7042.43	0.74972	-158.461	114.262	-411.791	-12.545	17.6116	21.0364	19.0088	90	90	90	3.52103
MeTBAP_1 C2 - 38	38	C2	4960.4	1.0644	-158.451	80.2862	-390.121	0	25.2689	11.6387	18.5414	90	65.4599	90	2.24508
MeTBAP_1 CC - 34	34	CC	6234.77	0.846841	-158.449	99.4608	-404.812	-4.64011	7.95852	30.9318	29.0069	90	119.175	90	2.19691
MeTBAP_1 P-1 - 133	133	P-1	3215.02	0.821123	-158.446	103.069	-406.928	-6.14888	15.3258	16.0553	15.3435	92.948	120.253	96.4323	2.47737
MeTBAP_1 P-1 - 134	134	P-1	3103.36	0.850667	-158.443	96.8854	-403.419	-3.44834	16.053	26.5841	7.79703	101.362	97.9239	104.072	2.47926
MeTBAP_1 P21 - 180	180	P21	3075.87	0.85827	-158.432	100.468	-405.164	-5.27007	17.2886	14.0485	15.9594	90	52.5166	90	1.90605
MeTBAP_1 P-1 - 135	135	P-1	3097.96	0.852151	-158.42	96.5636	-402.831	-3.69058	15.0674	18.4612	16.1084	125.621	118.822	83.6904	1.91855
MeTBAP_1 CC - 35	35	CC	6253.4	0.844318	-158.42	99.6158	-404.761	-4.81852	7.96052	30.9423	29.0439	90	119.06	90	2.46222
MeTBAP_1 P-1 - 136	136	P-1	3121.11	0.84583	-158.413	99.9455	-403.352	-6.54943	15.8163	27.8823	7.77487	104.093	94.1768	108.029	2.24244
MeTBAP_1 P-1 - 137	137	P-1	2473.1	1.06746	-158.393	84.2595	-390.004	-4.02958	14.8745	14.0542	16.7317	101.208	119.18	112.862	3.22441
MeTBAP_1 C2 - 39	39	C2	4980.22	1.06017	-158.389	83.1294	-392.905	0	25.9747	11.2278	19.167	90	117.008	90	0.953425
MeTBAP_1 CC - 36	36	CC	6213.07	0.849798	-158.384	99.284	-403.346	-5.86106	7.747	30.8954	26.1083	90	96.1419	90	0.312866
MeTBAP_1 P21 - 181	181	P21	2487.75	1.06117	-158.383	84.2205	-393.989	0	13.0442	11.3331	17.5943	90	73.0315	90	0
MeTBAP_1 P21 - 182	182	P21	2970.52	0.888709	-158.38	101.802	-401.21	-10.4833	7.86584	21.675	17.8152	90	102.042	90	2.09465
MeTBAP_1 P21 - 183	183	P21	2487.44	1.0613	-158.373	84.151	-393.909	0	17.6498	11.3053	13.0276	90	73.1163	90	0
MeTBAP_1 P21 - 184	184	P21	2477.99	1.06535	-158.354	84.0008	-393.738	0	12.9995	11.3365	17.5934	90	107.109	90	0
MeTBAP_1 P21 - 185	185	P21	3063.39	0.861765	-158.342	96.4097	-401.622	-4.66098	12.6092	15.9787	15.4992	90	78.8098	90	2.63483
MeTBAP_1 PBCN - 5	5	PBCN	11175.5	0.944896	-158.337	93.1773	-399.613	-3.37127	47.4079	14.1366	16.6753	90	90	90	1.90132
MeTBAP_1 CC - 37	37	CC	6226.53	0.847961	-158.332	99.2234	-404.515	-4.58147	7.94844	30.9397	26.0265	90	103.389	90	2.81662
MeTBAP_1 CC - 38	38	CC	6264.2	0.842862	-158.33	99.7352	-404.7	-4.9092	7.96166	30.9441	26.1485	90	103.497	90	2.53964
MeTBAP_1 P21-C - 45	45	P21/C	6372.36	0.828556	-158.303	104.369	-406.968	-7.25921	16.0199	51.8936	7.69828	90	95.3092	90	2.25599
MeTBAP_1 P21 - 186	186	P21	2959.96	0.891878	-158.3	100.108	-402.457	-7.46011	14.6185	16.5063	12.6607	90	104.328	90	2.85406
MeTBAP_1 P21 - 187	187	P21	3055.88	0.863884	-158.292	99.4631	-402.717	-6.5678	13.369	12.5941	18.375	90	81.0202	90	2.47237
MeTBAP_1 P21 - 188	188	P21	3081.11	0.856811	-158.291	102.75	-405.767	-6.80908	14.2395	14.0288	18.7617	90	124.705	90	2.85627
MeTBAP_1 P21 - 189	189	P21	2495.75	1.05777	-158.287	84.4633	-394.138	0	17.5758	11.3435	13.0789	90	73.1612	90	0
MeTBAP_1 P21 - 190	190	P21	2497.99	1.05682	-158.258	84.5285	-394.175	0	17.5638	11.3505	13.09	90	73.1834	90	0
MeTBAP_1 PBCN - 6	6	PBCN	10452	1.01031	-158.248	90.8439	-396.596	-3.91893	48.5514	14.9497	14.4001	90	90	90	1.04924
MeTBAP_1 P-1 - 138	138	P-1	3152.3	0.83746	-158.245	99.2623	-403.407	-5.64963	24.6123	16.3483	8.21748	80.2794	77.5372	80.3247	1.94791
MeTBAP_1 P21 - 191	191	P21	2716.81	0.971701	-158.24	92.4678	-396.056	-6.10344	21.5544	8.93782	14.5488	90	75.7684	90	0.000329712
MeTBAP_1 P-1 - 139	139	P-1	3072.49	0.859215	-158.222	99.8123	-403.582	-5.98471	13.786	10.5128	22.0904	84.5526	77.2114	80.3657	3.39461
MeTBAP_1 C2 - 40	40	C2	5937.09	0.8893	-158.212	96.1893	-400.369	-5.54373	17.8257	18.7833	18.0621	90	79.0283	90	3.59831
MeTBAP_1 CC - 39	39	CC	5768.96	0.915218	-158.205	97.4523	-400.852	-6.29666	14.8222	53.667	8.31557	90	60.708	90	1.02424
MeTBAP_1 CC - 40	40	CC	6071.62	0.869595	-158.205	98.5826	-403.343	-4.96908	15.6455	49.3772	8.04429	90	77.6916	90	2.35978
MeTBAP_1 P-1 - 140	140	P-1	3121.47	0.845733	-158.204	103.074	-403.966	-8.85487	7.70363	16.0233	33.8126	114.907	124.411	74.8067	1.36414
MeTBAP_1 PNA21 - 16	16	PNA21	5040.75	1.04744	-158.193	88.2294	-395.182	-2.6366	22.4317	20.3765	11.0281	90	90	90	1.15218
MeTBAP_1 PNA21 - 17	17	PNA21	6163.55	0.856626	-158.193	95.2386	-401.931	-3.03557	14.379	26.7633	16.0163	90	90	90	2.70402
MeTBAP_1 P-1 - 141	141	P-1	3321.42	0.794819	-158.192	105.682	-407.621	-7.83292	16.1207	15.076	15.6753	90.5933	118.674	84.1008	2.68523
MeTBAP_1 P21 - 192	192	P21	2936.86	0.898896	-158.172	98.3016	-402.102	-5.87558	8.47792	13.1574	29.1214	90	115.299	90	1.87505
MeTBAP_1 CC - 41	41	CC	6075.25	0.869076	-158.169	98.6216	-403.385	-4.93133	15.6341	49.3701	8.05516	90	102.277	90	2.37933
MeTBAP_1 P21 - 193	193	P21	3333.21	0.792007	-158.168	107.189	-407.449	-9.49042	20.425	14.2718	14.7278	90	129.068	90	2.51514
MeTBAP_1 P21 - 194	194	P21	2499.14	1.05634	-158.159	84.6325	-394.181	0	17.574	11.3267	13.0842	90	73.6497	90	0
MeTBAP_1 P-1 - 142	142	P-1	3543.51	0.745003	-158.154	102.203	-405.373	-6.60008	14.1568	34.3337	8.171	97.3402	101.982	110.766	1.55648
MeTBAP_1 P-1 - 143	143	P-1	3179.79	0.830221	-158.145	101.042	-405.159	-5.5823	17.8406	15.9038	14.4284	91.0087	91.9262	128.91	1.88117
MeTBAP_1 P21 - 195	195	P21	3077.8	0.857732	-158.143	99.2686	-403.593	-5.35298	15.0943	14.2981	15.9058	90	63.7127	90	1.77684
MeTBAP_1 P212121 - 18	18	P212121	6533.09	0.808171	-158.134	107.301	-410.081	-6.92395	30.2074	16.073	13.4558	90	90	90	3.02187
MeTBAP_1 CC - 42	42	CC	6542.34	0.807028	-158.132	96.2682	-400.991	-4.98046	22.4281	17.9273	16.3586	90	95.9171	90	1.82643
MeTBAP_1 P21 - 196	196	P21	3304.42	0.798907	-158.117	108.371	-409.076	-8.98856	14.8556	13.9727	16.0232	90	83.474	90	3.08157
MeTBAP_1 P-1 - 144	144	P-1	3181.07	0.829888	-158.113	98.5544	-403.549	-4.67236	14.5377	16.0741	17.3588	75.2962	56.7895	70.1943	1.61664
MeTBAP_1 PNA21 - 18	18	PNA21	6272.4	0.84176	-158.11	104.162	-404.974	-8.84293	24.2584	21.0249	12.2981	90	90	90	2.85907
MeTBAP_1 P-1 - 145	145	P-1	2530.15	1.04339	-158.101	83.8716	-393.371	0	8.388	21.3728	15.3064	82.5766	68.4103	87.2748	1.25371
MeTBAP_1 P21 - 197	197	P21	2854.98	0.924675	-158.098	99.2376	-402.412	-6.40905	15.7332	15.1891	12.7816	90	110.821	90	2.05643
MeTBAP_1 P212121 - 19	19	P212121	5993.96	0.880862	-158.096	100.424	-403.268	-6.76867	11.6228	10.6837	48.2704	90	90	90	2.10139
MeTBAP_1 P21 - 198	198	P21	2927.04	0.901912	-158.083	98.4722	-402.237	-5.82073	8.45233	13.0975	26.6065	90	96.4108	90	1.97279
MeTBAP_1 P-1 - 146	146	P-1	2680.73	0.984778	-158.082	91.766	-397.566	-3.72319	12.7886	14.7314	15.8533	97.5752	91.7107	114.565	0.862629
MeTBAP_1 P21 - 199	199	P21	3133.23	0.842558	-158.072	96.5249	-401.48	-4.6614	25.1278	15.9694	7.9589	90	78.8325	90	2.06315
MeTBAP_1 P21 - 200	200	P21	3138.42	0.841165	-158.071	96.5043	-401.469	-4.65218	7.97405	15.9712	24.8358	90	97.1425	90	1.95343
MeTBAP_1 P21 - 201	201	P21	3140.1	0.840714	-158.066	96.4936	-401.461	-4.64454	24.8319	15.9722	7.97896	90	82.8637	90	2.38817
MeTBAP_1 P21 - 202	202	P21	3000.05	0.879962	-158.064	97.4855	-402.847	-4.21969	16.1366	24.3672	7.89775	90	104.969	90	2.39985
MeTBAP_1 P21 - 203	203	P21	3130.98	0.843163	-158.063	96.5473	-401.487	-4.66832	7.95185	15.9682	31.1259	90	127.608	90	2.24674
MeTBAP_1 P21 - 204	204	P21	2421.46	1.09022	-158.057	86.7988	-393.138	-3.08258	25.9115	12.7289	7.70432	90	107.649	90	0.00182364
MeTBAP_1 P21 - 205	205	P21	2540.54	1.03912	-158.055	84.1653	-393.622	0	7.82812	26.4223	12.3001	90	93.0426	90	0.815807
MeTBAP_1 CC - 43	43	CC	6290.5	0.839338	-158.046	100.087	-404.549	-5.13147	7.96396	30.9398	29.0945	90	61.3374	90	2.37952
MeTBAP_1 P-1 - 147	147	P-1	3116.79	0.847002	-158.046	103.815	-404.741	-8.66213	15.7013	18.462	13.4125	78.182	74.4783	56.523	2.83001
MeTBAP_1 P21 - 206	206	P21	3146.18	0.83909	-158.038	96.4951	-401.447	-4.63359	24.8227	15.9739	7.99601	90	97.1059	90	2.41298
MeTBAP_1 PBCN - 7	7	PBCN	12603.4	0.837844	-158.031	101.26	-404.815	-6.0243	52.4934	16.0084	14.9981	90	90	90	2.04284
MeTBAP_1 CC - 44	44	CC	5784.58	0.912746	-158.022	97.5947	-400.883	-6.22782	14.8149	53.7649	8.29229	90	61.1383	90	1.01492
MeTBAP_1 P21 - 207	207	P21	3271.07	0.807053	-158.021	107.374	-409.814	-7.15186	15.1278	13.5466	16.0738	90	83.2353	90	3.08041
MeTBAP_1 P21 - 208	208	P21	3152.2	0.837487	-158.012	98.5496	-403.651	-4.45981	16.6978	14.455	16.0121	90	125.351	90	1.88748
MeTBAP_1 PNA21 - 19	19	PNA21	6001.86	0.879704	-157.985	100.513	-403.241	-6.77459	48.2742	10.6988	11.6208	90	90	90	2.36649
MeTBAP_1 P-1 - 148	148	P-1	3270.03	0.80731	-157.984	102.326	-405.251	-6.63007	16.5784	15.8388	14.1305	106.633	94.0942	110.442	1.9151
MeTBAP_1 P212121 - 20	20	P212121	6430.48	0.821067	-157.984	97.8104	-402.586	-4.76889	26.8997	15.9788	14.9607	90	90	90	1.93362
MeTBAP_1 P21 - 209	209	P21	3152.96	0.837286	-157.976	96.5282	-401.431	-4.62243	25.1216	15.9755	8.0144	90	101.4	90	2.04312
MeTBAP_1 P21 - 210	210	P21	2905.75	0.908517	-157.976	97.9148	-402.001	-5.3872	8.45227	13.0214	27.0388	90	77.5362	90	1.80882
MeTBAP_1 C2 - 41	41	C2	6055.83	0.871863	-157.974	98.7548	-401.299	-6.95349	30.665	7.71771	28.2804	90	64.7974	90	1.68911
MeTBAP_1 P21-C - 46	46	P21/C	6231.55	0.847277	-157.954	97.3749	-401.647	-5.2234	16.2319	16.3524	27.3811	90	59.0283	90	2.67187
MeTBAP_1 P212121 - 21	21	P212121	6227.3	0.847856	-157.953	96.0126	-401.68	-3.82642	14.5787	16.0062	26.6865	90	90	90	2.71709
MeTBAP_1 P21 - 211	211	P21	3154.59	0.836852	-157.95	101.614	-404.728	-6.38562	15.8776	14.1825	14.3368	90	102.275	90	2.28998
MeTBAP_1 CC - 45	45	CC	5788.74	0.91209	-157.942	97.6275	-400.859	-6.20415	14.8151	53.7965	8.28487	90	61.2439	90	1.02959
MeTBAP_1 P21 - 212	212	P21	3157.72	0.836024	-157.938	96.5412	-401.418	-4.61165	24.8099	15.9766	8.0264	90	97.0081	90	2.39241
MeTBAP_1 P21 - 213	213	P21	2514.75	1.04978	-157.929	84.9445	-394.268	0	17.6119	11.3337	13.1325	90	73.6039	90	0
MeTBAP_1 C2 - 42	42	C2	5913.17	0.892897	-157.926	96.8563	-402.283	-4.0076	15.3726	16.0214	24.1626	90	83.5346	90	2.06769
MeTBAP_1 P-1 - 149	149	P-1	3181.05	0.829892	-157.923	103.619	-406.152	-6.94441	8.96359	15.717	28.2262	72.6115	65.0072	62.9224	1.46713
MeTBAP_1 C2 - 43	43	C2	6222.84	0.848464	-157.923	95.4582	-401.884	-3.03772	26.6355	16.0194	14.5841	90	89.9906	90	2.71866
MeTBAP_1 P21 - 214	214	P21	3113.21	0.847975	-157.921	100.002	-402.826	-6.63841	14.4093	14.2621	15.8982	90	72.3389	90	2.05695
MeTBAP_1 P21-C - 47	47	P21/C	5471.73	0.964934	-157.915	93.7843	-398.141	-5.01393	13.9214	24.3303	18.3458	90	118.29	90	0.858863
MeTBAP_1 C2 - 44	44	C2	6458.64	0.817487	-157.908	105.257	-406.412	-8.3164	30.5694	8.16361	26.7034	90	104.261	90	3.12786
MeTBAP_1 C2 - 45	45	C2	5809.45	0.908838	-157.903	99.9185	-402.341	-6.97651	25.8271	13.082	17.4053	90	81.0692	90	2.03639
MeTBAP_1 P21 - 215	215	P21	3146.9	0.838898	-157.898	96.8559	-401.496	-4.80567	7.98686	15.9618	24.8767	90	97.1267	90	1.76862
MeTBAP_1 CC - 46	46	CC	6077.91	0.868696	-157.898	98.6004	-403.1	-4.92373	15.7775	49.5475	7.97473	90	102.854	90	2.42142
MeTBAP_1 P21 - 216	216	P21	2536.71	1.04069	-157.898	84.1268	-393.425	0	12.3309	26.4747	7.78132	90	86.9691	90	0.820158
MeTBAP_1 P-1 - 150	150	P-1	2860.15	0.923004	-157.897	97.3418	-399.641	-7.084	7.97771	14.8742	26.213	84.2732	84.1518	67.8782	1.00308
MeTBAP_1 P21 - 217	217	P21	3122.12	0.845556	-157.893	96.806	-401.519	-4.72269	7.91613	15.9595	27.0328	90	66.0875	90	1.05514
MeTBAP_1 P21 - 218	218	P21	3167.17	0.833529	-157.88	96.6193	-401.42	-4.63132	24.8368	15.9766	8.04015	90	96.919	90	2.39225
MeTBAP_1 P212121 - 22	22	P212121	6229.76	0.847521	-157.879	103.538	-403.385	-9.57381	20.9318	12.9865	22.9177	90	90	90	1.55045
MeTBAP_1 P21 - 219	219	P21	2583	1.02204	-157.875	88.0256	-393.027	-4.28815	13.3631	13.3508	14.6438	90	98.6282	90	1.50774
MeTBAP_1 P21 - 220	220	P21	2515.06	1.04965	-157.863	84.9743	-394.231	0	17.6287	11.3212	13.1121	90	73.9634	90	0
MeTBAP_1 P-1 - 151	151	P-1	3112.63	0.848134	-157.86	96.8845	-402.515	-3.77043	15.5768	32.4669	8.24351	113.489	117.13	98.5153	1.89783
MeTBAP_1 CC - 47	47	CC	6040.13	0.874129	-157.852	98.8171	-400.925	-7.26685	14.7987	52.9287	7.78654	90	97.968	90	2.25098
MeTBAP_1 P-1 - 152	152	P-1	3133.81	0.842403	-157.849	100.49	-403.114	-6.76966	15.8488	7.95619	27.4279	70.4909	75.8258	78.4132	2.47426
MeTBAP_1 C2 - 46	46	C2	6039.74	0.874186	-157.848	97.6941	-403.559	-3.50531	31.0836	7.68596	26.6729	90	71.406	90	2.65386
MeTBAP_1 C2 - 47	47	C2	5794.13	0.911243	-157.845	94.4785	-397.916	-5.90253	17.4227	17.7566	24.1828	90	129.243	90	2.43071
MeTBAP_1 C2 - 48	48	C2	5939.7	0.888909	-157.838	97.9657	-402.814	-4.50066	15.2999	15.9761	27.3468	90	62.6959	90	1.82419
MeTBAP_1 C2 - 49	49	C2	6182.48	0.854002	-157.829	100.246	-402.819	-6.79287	30.5498	7.79043	29.447	90	118.095	90	2.40051
MeTBAP_1 P-1 - 153	153	P-1	2973.49	0.887821	-157.829	97.8954	-401.119	-6.11699	7.6768	16.0162	30.3231	58.871	70.544	72.7703	1.5834
MeTBAP_1 P21-C - 48	48	P21/C	6218.48	0.849059	-157.822	100.782	-405.116	-5.02791	15.9943	50.7258	7.7023	90	84.3282	90	2.54747
MeTBAP_1 P21 - 221	221	P21	3091.25	0.854	-157.818	101.77	-404.624	-6.50149	13.1521	30.0034	7.87388	90	95.7901	90	1.96518
MeTBAP_1 P-1 - 154	154	P-1	2818.45	0.936658	-157.812	91.9046	-397.769	-3.4239	29.2032	12.417	7.91095	94.8962	98.9236	85.8385	1.58102
MeTBAP_1 P-1 - 155	155	P-1	3017.46	0.874883	-157.807	97.4069	-402.987	-3.74802	15.402	15.9731	16.0632	82.4187	62.599	60.1139	2.31301
MeTBAP_1 P21 - 222	222	P21	3115.95	0.847229	-157.8	97.12	-401.543	-4.91801	7.90165	15.9424	27.0643	90	66.0574	90	1.11616
MeTBAP_1 C2 - 50	50	C2	6031.06	0.875443	-157.795	92.2619	-399.589	-1.98898	29.9362	7.75131	28.81	90	115.558	90	2.19533
MeTBAP_1 P21 - 223	223	P21	2511.82	1.051	-157.793	85.1317	-394.317	0	17.542	11.3686	13.1036	90	73.9876	90	0
MeTBAP_1 P212121 - 23	23	P212121	5610.71	0.941031	-157.784	94.1119	-398.685	-4.68389	56.982	12.7773	7.70623	90	90	90	1.24184
MeTBAP_1 P21 - 224	224	P21	2530.14	1.04339	-157.767	84.5467	-393.712	0	7.83045	26.3806	14.1982	90	59.6166	90	1.22367
MeTBAP_1 P21 - 225	225	P21	3154.94	0.836759	-157.764	96.8709	-401.309	-4.87428	24.8573	15.9663	8.01574	90	97.3767	90	2.43251
MeTBAP_1 P21-C - 49	49	P21/C	8474.38	0.623037	-157.755	110.366	-408.379	-11.4479	7.78421	52.0152	21.0549	90	83.7493	90	2.06836
MeTBAP_1 P21 - 226	226	P21	2519.2	1.04792	-157.744	84.7015	-393.841	0	17.8945	11.1991	13.0602	90	74.2652	90	0
MeTBAP_1 C2 - 51	51	C2	6255.1	0.844088	-157.738	95.5754	-401.81	-3.04713	26.6223	16.0203	15.7699	90	68.4371	90	2.63699
MeTBAP_1 C2 - 52	52	C2	6148.61	0.858708	-157.736	99.956	-402.36	-6.86565	30.6615	7.72205	26.1204	90	96.1788	90	1.58676
MeTBAP_1 P21 - 227	227	P21	3116.85	0.846985	-157.732	95.8979	-402.126	-3.04624	16.0149	14.5958	15.4115	90	120.094	90	2.63988
MeTBAP_1 P21 - 228	228	P21	3076.43	0.858113	-157.723	97.1284	-401.713	-4.67296	15.5263	15.9799	12.6408	90	101.213	90	2.63192
MeTBAP_1 P21 - 229	229	P21	2967.68	0.88956	-157.72	99.1275	-402.512	-5.84604	26.6053	13.2675	8.5105	90	98.9301	90	1.86983
MeTBAP_1 P21 - 230	230	P21	3489.5	0.756534	-157.715	100.623	-403.419	-6.52729	17.4078	11.5162	23.2523	90	131.532	90	2.18571
MeTBAP_1 P21 - 231	231	P21	3084.92	0.855752	-157.709	102.908	-406.743	-5.41031	11.5323	24.7168	10.8252	90	91.2148	90	2.44384
MeTBAP_1 C2 - 53	53	C2	5944.9	0.888132	-157.709	100.147	-402.846	-6.52126	61.6157	8.47509	13.2621	90	120.861	90	1.86813
MeTBAP_1 C2 - 54	54	C2	6277.61	0.841061	-157.702	95.1537	-400.651	-3.75125	23.467	16.6511	16.1355	90	95.3376	90	0.848434
MeTBAP_1 P-1 - 156	156	P-1	3284.93	0.803647	-157.698	106.307	-406.084	-9.494	13.0874	9.22668	27.7599	92.8947	78.9207	91.5412	1.75731
MeTBAP_1 C2 - 55	55	C2	5992.9	0.881018	-157.695	100.833	-402.612	-7.43375	30.9159	7.96233	24.3772	90	87.0649	90	2.64684
MeTBAP_1 P21 - 232	232	P21	3295.25	0.801132	-157.687	110.327	-407.134	-12.455	15.7655	13.2209	15.9049	90	96.2774	90	4.04468
MeTBAP_1 P-1 - 157	157	P-1	3335.1	0.791557	-157.677	105.573	-406.224	-8.60804	30.7365	15.8309	8.32314	102.586	107.083	111.985	2.2528
MeTBAP_1 P212121 - 24	24	P212121	6193.73	0.852452	-157.666	100.418	-402.814	-6.80856	29.0974	15.817	13.4578	90	90	90	1.74394
MeTBAP_1 C2 - 56	56	C2	6260.5	0.84336	-157.659	95.095	-401.268	-3.03034	25.4161	16.0339	15.7222	90	102.28	90	2.63616
MeTBAP_1 P21 - 233	233	P21	3120.24	0.846064	-157.654	97.2791	-401.517	-4.95931	7.89491	15.9411	31.111	90	52.836	90	0.848938
MeTBAP_1 CC - 48	48	CC	6070.6	0.869741	-157.652	99.2113	-403.017	-5.37168	15.4858	49.3022	8.12168	90	78.2395	90	2.35937
MeTBAP_1 P21 - 234	234	P21	3182.16	0.829602	-157.65	96.713	-401.381	-4.537	24.7946	15.9807	8.08646	90	83.2855	90	2.36324
MeTBAP_1 P-1 - 158	158	P-1	3243.72	0.813857	-157.639	102.264	-405.24	-6.22932	15.8811	14.2379	15.7951	82.9077	69.1017	76.7034	1.88521
MeTBAP_1 CC - 49	49	CC	6320.9	0.835301	-157.633	95.9611	-402.061	-3.08348	16.0391	26.535	15.6194	90	71.9641	90	2.51462
MeTBAP_1 P21 - 235	235	P21	3174.84	0.831516	-157.633	96.1215	-401.397	-3.91001	24.6922	16.001	8.08912	90	96.5985	90	2.3553
MeTBAP_1 CC - 50	50	CC	6259.01	0.84356	-157.632	95.1222	-401.262	-3.03645	25.3895	16.0335	15.7351	90	102.276	90	2.66064
MeTBAP_1 C2 - 57	57	C2	6158.58	0.857316	-157.624	100.072	-402.346	-6.88503	30.673	7.72986	26.0861	90	95.2945	90	2.10763
MeTBAP_1 P-1 - 159	159	P-1	3100.6	0.851424	-157.618	97.7597	-403.646	-3.27032	16.0262	7.7048	31.3911	111.637	115.008	96.2129	1.27236
MeTBAP_1 P-1 - 160	160	P-1	2829.03	0.933157	-157.613	95.8756	-399.273	-5.69417	33.4934	13.8164	7.94432	86.3494	65.6229	59.3279	2.16305
MeTBAP_1 P-1 - 161	161	P-1	3096.72	0.85249	-157.609	103.493	-404.39	-8.24886	8.30611	31.8342	15.8581	92.3641	118.019	117.575	2.97629
MeTBAP_1 PNA21 - 20	20	PNA21	7368.2	0.716573	-157.593	114.825	-411.709	-12.3463	27.7225	8.87287	29.9547	90	90	90	3.06295
MeTBAP_1 P-1 - 162	162	P-1	2535.18	1.04132	-157.584	84.7199	-393.704	0	15.2398	8.48689	21.2047	87.0548	82.7177	68.7349	1.30675
MeTBAP_1 C2 - 58	58	C2	6319.51	0.835485	-157.579	102.151	-404.285	-6.99529	17.364	22.043	17.0598	90	104.578	90	1.29592
MeTBAP_1 P21 - 236	236	P21	3117.73	0.846746	-157.573	96.9719	-401.509	-4.57777	7.91977	15.9608	24.8422	90	83.1421	90	2.24375
MeTBAP_1 P-1 - 163	163	P-1	3074.14	0.858754	-157.571	99.8871	-401.114	-7.87793	7.93005	15.862	27.9176	68.7226	97.8129	75.8893	2.80558
MeTBAP_1 P21 - 237	237	P21	3323.65	0.794286	-157.564	108.065	-406.979	-10.2298	14.766	14.2447	15.8246	90	86.9027	90	1.79486
MeTBAP_1 CC - 51	51	CC	6239.56	0.84619	-157.554	99.3851	-404.535	-3.94622	7.96919	30.9467	25.9797	90	103.132	90	1.82189
MeTBAP_1 P21 - 238	238	P21	3180.97	0.829912	-157.553	97.364	-401.543	-4.92803	24.9208	15.9642	8.05088	90	96.717	90	2.36706
MeTBAP_1 C2 - 59	59	C2	6215.29	0.849494	-157.543	95.7185	-401.706	-3.09515	15.6399	16.0318	26.7648	90	112.157	90	2.76771
MeTBAP_1 P-1 - 164	164	P-1	2926.84	0.901971	-157.537	92.8587	-398.779	-3.11885	29.3041	13.0191	8.0488	94.231	76.9052	80.1867	2.01212
MeTBAP_1 P-1 - 165	165	P-1	2806.03	0.940806	-157.533	94.1831	-396.319	-6.87062	7.87647	13.3102	31.1615	86.4392	59.7783	83.7577	1.69561
MeTBAP_1 PNA21 - 21	21	PNA21	6208.08	0.850481	-157.53	95.7474	-401.722	-3.095	26.7653	16.0311	14.4684	90	90	90	2.6891
MeTBAP_1 P21 - 239	239	P21	3317.74	0.795699	-157.528	107.934	-406.795	-10.2468	15.8168	14.2446	14.7482	90	93.1711	90	2.27305
MeTBAP_1 CC - 52	52	CC	6301.92	0.837816	-157.523	95.971	-401.971	-3.07211	16.02	26.5852	15.0264	90	79.9749	90	2.56085
MeTBAP_1 P-1 - 166	166	P-1	3146.71	0.838948	-157.507	102.751	-405.208	-6.59817	14.3522	14.0168	17.3546	102.571	82.6842	112.396	1.8763
MeTBAP_1 CC - 53	53	CC	6141.97	0.859635	-157.498	101.408	-403.79	-6.64969	7.77592	30.7482	33.1791	90	129.265	90	1.45821
MeTBAP_1 C2 - 60	60	C2	6230.21	0.84746	-157.485	95.7858	-401.71	-3.10324	15.6621	16.0313	26.7626	90	112.003	90	2.76552
MeTBAP_1 PNA21 - 22	22	PNA21	7435.08	0.710127	-157.481	115.131	-411.59	-12.6638	27.6753	30.1394	8.91371	90	90	90	3.01686
MeTBAP_1 P-1 - 167	167	P-1	3125.78	0.844566	-157.476	101.727	-404.081	-6.66509	14.6139	15.8215	15.8068	105.745	105.957	106.188	1.53813
MeTBAP_1 P21 - 240	240	P21	2539.28	1.03963	-157.474	85.5243	-394.4	0	17.5894	11.3331	13.2138	90	105.417	90	0
MeTBAP_1 P-1 - 168	168	P-1	3611.52	0.730973	-157.473	106.361	-405.969	-9.49164	19.1747	13.4915	15.094	84.2889	71.1073	78.0034	1.74807
MeTBAP_1 C2 - 61	61	C2	6222.19	0.848552	-157.473	100.988	-403.177	-6.82421	30.6244	7.71901	29.2594	90	115.894	90	1.52418
MeTBAP_1 C2 - 62	62	C2	6031.76	0.875342	-157.471	96.6485	-400.157	-5.48425	17.7467	19.0112	22.9688	90	51.1105	90	2.96651
MeTBAP_1 P-1 - 169	169	P-1	3048.53	0.865968	-157.47	100.092	-402.825	-6.26439	15.8181	30.8594	7.6261	71.2908	74.2981	60.8066	2.42401
MeTBAP_1 P21 - 241	241	P21	3113.87	0.847797	-157.469	101.165	-404.281	-5.89425	14.2033	26.4115	8.33139	90	85.0863	90	1.82879
MeTBAP_1 P-1 - 170	170	P-1	2563.42	1.02985	-157.466	88.9268	-393.012	-4.78874	13.4421	13.1417	14.7579	88.4731	79.9095	87.3155	0.675217
MeTBAP_1 P21 - 242	242	P21	2538.33	1.04002	-157.465	89.2684	-393.446	-4.68851	7.83295	25.3309	14.7357	90	119.754	90	0.0325859
MeTBAP_1 P21 - 243	243	P21	3092.79	0.853575	-157.457	98.7215	-401.103	-6.61317	8.57986	26.2274	13.758	90	87.4207	90	2.15547
MeTBAP_1 C2 - 63	63	C2	6200.2	0.851562	-157.449	95.8706	-401.666	-3.1918	15.6143	16.0324	26.7891	90	112.4	90	2.77722
MeTBAP_1 P21 - 244	244	P21	2911.79	0.906633	-157.448	95.932	-398.701	-6.17704	10.7784	22.9639	11.8572	90	97.183	90	1.78966
MeTBAP_1 P21 - 245	245	P21	3099.88	0.851623	-157.433	96.0507	-401.954	-3.06774	15.6784	14.4942	16.0246	90	121.651	90	2.43147
MeTBAP_1 PNA21 - 23	23	PNA21	5927.18	0.890786	-157.432	87.5195	-396.459	-0.0023333	14.0576	21.3493	19.7494	90	90	90	0.743964
MeTBAP_1 C2 - 64	64	C2	6332.03	0.833833	-157.429	95.1965	-401.123	-3.05387	25.4243	16.0393	15.9152	90	77.3319	90	2.60156
MeTBAP_1 C2 - 65	65	C2	5752.15	0.917893	-157.425	95.2469	-398.089	-6.07295	17.2097	17.7754	18.9053	90	84.0491	90	2.36386
MeTBAP_1 C2 - 66	66	C2	6234.2	0.846918	-157.418	95.4125	-401.339	-3.03401	25.4586	16.029	15.6382	90	102.339	90	2.68156
MeTBAP_1 P21 - 246	246	P21	2513.69	1.05022	-157.412	84.5202	-393.326	0	14.1365	13.9477	14.2858	90	116.822	90	0.043544
MeTBAP_1 P-1 - 171	171	P-1	3244.28	0.813718	-157.397	106.64	-405.429	-10.1736	16.2807	15.0587	13.695	97.18	97.0115	100.056	3.7857
MeTBAP_1 P21 - 247	247	P21	2971.96	0.888278	-157.393	98.7089	-401.675	-5.93872	15.8979	25.4256	7.65665	90	106.205	90	2.07742
MeTBAP_1 P21 - 248	248	P21	3179.19	0.830377	-157.374	106.84	-405.197	-10.5709	20.8531	22.0222	7.9529	90	60.5145	90	2.33873
MeTBAP_1 CC - 54	54	CC	6322.76	0.835055	-157.372	96.176	-402.04	-3.0582	16.0198	26.5895	15.1707	90	101.92	90	2.57933
MeTBAP_1 P21 - 249	249	P21	3041.39	0.868001	-157.359	103.738	-406.255	-6.36817	11.6523	24.9646	10.4624	90	92.1098	90	2.35306
MeTBAP_1 P21 - 250	250	P21	2503.28	1.05459	-157.358	87.1959	-394.914	-1.03012	12.9217	9.67675	22.4808	90	117.06	90	0.0168491
MeTBAP_1 P21 - 251	251	P21	2514.62	1.04983	-157.358	86.3914	-395.143	0	14.8316	13.4282	14.1165	90	63.4337	90	0.0407681
MeTBAP_1 P21-C - 50	50	P21/C	6247.05	0.845176	-157.358	105.571	-404.797	-9.67437	15.7148	31.1085	13.3966	90	107.47	90	2.13819
MeTBAP_1 P21-C - 51	51	P21/C	5286.42	0.998757	-157.356	92.4638	-397.128	-4.12271	8.35476	47.6827	14.8927	90	116.997	90	0.166758
MeTBAP_1 C2 - 67	67	C2	6326.53	0.834557	-157.345	97.6499	-400.288	-6.25864	18.8735	19.9446	17.0055	90	81.2366	90	2.54647
MeTBAP_1 C2 - 68	68	C2	5983.85	0.88235	-157.345	99.2786	-402.924	-5.21571	26.7129	12.6157	18.9033	90	69.9369	90	2.5073
MeTBAP_1 CC - 55	55	CC	6239.51	0.846197	-157.345	99.8833	-404.764	-4.00717	16.2371	50.2645	7.94642	90	74.1702	90	2.57786
MeTBAP_1 P-1 - 172	172	P-1	2857.66	0.923806	-157.344	94.5133	-398.748	-4.59578	7.75268	13.9066	34.6448	54.5804	69.9306	79.9281	2.14796
MeTBAP_1 P21-C - 52	52	P21/C	6322.22	0.835127	-157.338	105.572	-404.462	-9.99881	14.991	15.5107	31.2604	90	119.566	90	1.33358
MeTBAP_1 P21 - 252	252	P21	3126.19	0.844455	-157.338	96.0592	-401.758	-3.18293	15.7518	16.0255	12.6893	90	77.4144	90	2.69938
MeTBAP_1 P-1 - 173	173	P-1	3450.42	0.765103	-157.336	108.588	-405.983	-11.5418	15.3867	14.5638	17.6426	98.7509	91.8694	117.244	1.48298
MeTBAP_1 CC - 56	56	CC	6326.68	0.834537	-157.334	97.5166	-400.233	-6.16852	19.2129	19.705	16.8895	90	98.3323	90	2.5108
MeTBAP_1 P21 - 253	253	P21	3074.87	0.85855	-157.333	102.655	-406.693	-4.82849	10.8196	24.9018	15.4221	90	132.267	90	2.32254
MeTBAP_1 C2 - 69	69	C2	6238.73	0.846303	-157.324	95.5305	-401.333	-3.06436	15.6849	16.0495	26.7668	90	67.8017	90	2.7698
MeTBAP_1 P21 - 254	254	P21	2520.93	1.0472	-157.32	84.8294	-393.545	0	14.8988	14.0102	14.253	90	122.076	90	0.0920966
MeTBAP_1 P21 - 255	255	P21	3152.05	0.837528	-157.319	99.5478	-401.943	-6.47242	8.84343	28.4057	12.6728	90	98.0554	90	1.56487
MeTBAP_1 PBCN - 8	8	PBCN	10340.9	1.02116	-157.317	86.0156	-394.177	-0.570168	27.2405	15.2314	24.9232	90	90	90	0.70874
MeTBAP_1 P-1 - 174	174	P-1	2772.84	0.952067	-157.316	94.0785	-399.012	-3.84776	13.9303	7.89517	27.6102	78.0804	69.909	79.9931	2.29455
MeTBAP_1 C2 - 70	70	C2	6327.18	0.834472	-157.315	97.691	-400.287	-6.27005	18.8035	19.9926	17.0337	90	81.1456	90	2.5932
MeTBAP_1 P-1 - 175	175	P-1	3392.57	0.778149	-157.313	111.549	-408.076	-12.3778	16.137	15.6888	14.4698	68.9744	85.9436	83.0122	3.54282
MeTBAP_1 P21 - 256	256	P21	3101.48	0.851182	-157.311	99.7282	-401.795	-6.78366	15.7637	25.4835	7.76441	90	96.0902	90	2.24615
MeTBAP_1 P-1 - 176	176	P-1	2606.57	1.0128	-157.311	87.1778	-394.068	-1.84232	8.08772	13.6249	27.7898	76.8765	76.6646	62.039	1.37826
MeTBAP_1 P21-C - 53	53	P21/C	6087.8	0.867284	-157.301	102.007	-404.679	-6.15533	18.0976	28.8765	13.7753	90	122.258	90	2.08537
MeTBAP_1 P-1 - 177	177	P-1	3363.64	0.784843	-157.3	105.587	-404.346	-10.1272	13.1223	15.1809	21.06	72.0404	58.1068	86.2516	2.48951
MeTBAP_1 P21 - 257	257	P21	2553.71	1.03376	-157.281	91.4153	-395.408	-4.69342	8.32596	23.939	14.8123	90	59.8812	90	0.0230901
MeTBAP_1 P21 - 258	258	P21	2924.43	0.902714	-157.27	96.0781	-398.56	-6.28977	11.9333	23.0145	10.7226	90	96.7496	90	1.44995
MeTBAP_1 P21 - 259	259	P21	2865.45	0.921297	-157.262	95.157	-399.266	-4.64098	26.3849	12.9208	8.47272	90	82.7629	90	2.52579
MeTBAP_1 P21 - 260	260	P21	2582.81	1.02211	-157.256	89.1249	-392.649	-5.14629	14.717	13.2647	13.4197	90	80.3685	90	0.4677
MeTBAP_1 PNA21 - 24	24	PNA21	5898.89	0.895059	-157.249	98.1203	-400.8	-6.07603	52.5018	8.50741	13.2068	90	90	90	2.34742
MeTBAP_1 CC - 57	57	CC	6238.18	0.846378	-157.248	99.3457	-403.93	-4.20625	7.97999	30.9504	28.7238	90	118.44	90	1.31246
MeTBAP_1 P-1 - 178	178	P-1	2753.8	0.958647	-157.244	91.1304	-398.054	-1.78113	14.7686	13.4677	17.0016	64.2352	65.8739	73.205	0.946281
MeTBAP_1 PNA21 - 25	25	PNA21	5513.76	0.957578	-157.24	94.8517	-399.1	-4.45373	15.3677	28.0308	12.7998	90	90	90	1.64708
MeTBAP_1 P21 - 261	261	P21	2788.29	0.946792	-157.239	91.6652	-398.882	-1.49142	14.1578	25.3936	8.09245	90	73.4109	90	2.63649
MeTBAP_1 P-1 - 179	179	P-1	2570.62	1.02696	-157.238	84.5222	-393.171	0	18.2816	11.9017	15.2937	66.6166	87.7445	59.3357	2.35661
MeTBAP_1 C2 - 71	71	C2	6266.66	0.842531	-157.236	96.0983	-401.689	-3.19014	15.7149	16.0301	26.7722	90	68.3095	90	2.75902
MeTBAP_1 P21 - 262	262	P21	2502.29	1.055	-157.235	86.3667	-394.992	0	14.11	13.385	15.2201	90	60.5185	90	0.12002
MeTBAP_1 P21 - 263	263	P21	2895.3	0.911797	-157.235	97.0004	-399.015	-6.71439	11.9104	22.7572	10.7597	90	83.1087	90	1.45081
MeTBAP_1 P21-C - 54	54	P21/C	6280.32	0.840699	-157.227	98.1985	-402.065	-4.90784	7.86257	15.9337	61.802	90	54.2079	90	1.29013
MeTBAP_1 P21 - 264	264	P21	2503.94	1.05431	-157.225	86.2384	-394.854	0	14.1336	13.4077	14.7878	90	116.679	90	0.0265317
MeTBAP_1 P-1 - 180	180	P-1	3372.12	0.782868	-157.223	109.282	-406.262	-11.8315	15.8814	15.8167	16.7163	69.2331	59.5546	83.6895	3.07479
MeTBAP_1 P21 - 265	265	P21	3037.99	0.868973	-157.219	100.806	-405.035	-4.51559	10.5667	24.3014	11.8326	90	90.9755	90	2.44678
MeTBAP_1 P21 - 266	266	P21	3175.68	0.831296	-157.219	99.6864	-402	-6.45857	8.83338	28.6348	14.3451	90	118.93	90	1.83004
MeTBAP_1 P-1 - 181	181	P-1	3334.28	0.791753	-157.218	108.797	-408.491	-9.10725	14.8483	16.0423	17.14	106.794	117.065	96.4944	2.93071
MeTBAP_1 P21 - 267	267	P21	3135.37	0.841981	-157.211	102.246	-404.232	-6.77125	15.798	14.1004	14.3918	90	77.96	90	2.14891
MeTBAP_1 P21 - 268	268	P21	2568.62	1.02776	-157.21	88.5431	-392.394	-4.76895	7.91359	24.6077	14.6713	90	115.966	90	0.567493
MeTBAP_1 CC - 58	58	CC	6325.79	0.834655	-157.208	97.4923	-400.141	-6.11003	19.4452	19.5434	16.8083	90	82.0252	90	2.39946
MeTBAP_1 P212121 - 25	25	P212121	6587.9	0.801447	-157.206	108.094	-409.932	-6.94339	16.073	30.2133	13.566	90	90	90	1.74784
MeTBAP_1 CC - 59	59	CC	6329.86	0.834119	-157.203	97.8041	-400.275	-6.28286	18.6644	20.0835	17.0989	90	99.0404	90	2.00796
MeTBAP_1 P21 - 269	269	P21	3402.7	0.775832	-157.2	111.045	-410.318	-9.52148	21.0471	19.3195	8.37968	90	92.9892	90	3.80103
MeTBAP_1 P21 - 270	270	P21	2845.49	0.927758	-157.198	95.9985	-399.175	-5.50467	29.417	8.0073	12.5162	90	105.169	90	1.90955
MeTBAP_1 PNA21 - 26	26	PNA21	5804.04	0.909685	-157.195	100.173	-403.651	-5.21379	19.0731	13.5336	22.4851	90	90	90	1.47933
MeTBAP_1 P212121 - 26	26	P212121	6558.64	0.805022	-157.195	100.917	-401.375	-8.30948	17.3501	18.9962	19.8997	90	90	90	2.66581
MeTBAP_1 P-1 - 182	182	P-1	3548.09	0.744042	-157.19	100.348	-402.553	-6.60172	20.9807	14.5625	12.7386	67.2147	89.8577	82.0322	1.73689
MeTBAP_1 P21 - 271	271	P21	3155.42	0.836633	-157.188	100.254	-403.711	-5.28005	16.1122	14.898	15.9007	90	124.237	90	1.94882
MeTBAP_1 P-1 - 183	183	P-1	3857.58	0.684347	-157.182	104.267	-404.342	-8.76714	34.8451	14.8576	7.80208	97.384	90.9191	105.348	1.88343
MeTBAP_1 CC - 60	60	CC	6189.65	0.853013	-157.177	99.788	-402.301	-6.20122	8.43094	52.7819	15.8173	90	118.433	90	2.0845
MeTBAP_1 P21 - 272	272	P21	2495.5	1.05788	-157.172	86.0291	-394.096	-0.493063	20.308	9.6447	12.9072	90	80.7951	90	0
MeTBAP_1 P21 - 273	273	P21	2880.43	0.916504	-157.166	96.4507	-398.64	-6.46803	11.9486	22.8688	10.6138	90	83.3034	90	1.43579
MeTBAP_1 P-1 - 184	184	P-1	3206.39	0.823332	-157.166	108.299	-407.019	-10.0046	15.8499	14.5803	14.7037	85.1724	93.6898	108.608	1.74431
MeTBAP_1 CC - 61	61	CC	6230.48	0.847424	-157.166	98.0585	-402.806	-3.95962	15.2402	28.0968	14.5911	90	85.7164	90	1.72333
MeTBAP_1 P21 - 274	274	P21	3038.54	0.868813	-157.164	98.9792	-401.714	-5.95491	15.7978	26.217	8.10389	90	64.8639	90	2.33562
MeTBAP_1 CC - 62	62	CC	5907.47	0.893759	-157.158	96.8507	-400.072	-5.44387	18.0636	18.507	17.9946	90	100.882	90	2.83643
MeTBAP_1 P21 - 275	275	P21	3158.72	0.835759	-157.144	95.6009	-401.303	-2.99224	16.0543	14.7586	15.3699	90	119.846	90	2.59966
MeTBAP_1 P-1 - 185	185	P-1	3095.78	0.85275	-157.141	99.8276	-401.785	-6.72182	28.2155	7.67823	15.8324	96.3786	110.086	101.517	1.76641
MeTBAP_1 P-1 - 186	186	P-1	3286.03	0.803378	-157.13	107.357	-407.847	-8.21406	14.9163	13.3907	18.1535	86.8371	70.8595	73.7524	1.81176
MeTBAP_1 C2 - 72	72	C2	6253.74	0.844272	-157.124	95.8066	-401.422	-3.05228	25.5347	16.0243	15.6631	90	102.636	90	2.62068
MeTBAP_1 CC - 63	63	CC	6333.84	0.833594	-157.121	97.4554	-400.044	-6.08361	19.5233	19.5185	16.7759	90	97.7821	90	2.37532
MeTBAP_1 P21 - 276	276	P21	2549.1	1.03563	-157.116	84.3181	-392.839	0	15.3022	12.6047	13.6261	90	104.092	90	2.46845
MeTBAP_1 C2 - 73	73	C2	6301.45	0.837879	-157.113	97.6717	-400.21	-6.12263	19.2101	19.7135	16.8099	90	81.8417	90	2.545
MeTBAP_1 P212121 - 27	27	P212121	6520.49	0.809732	-157.11	96.655	-401.261	-4.07287	15.2611	15.9963	26.7101	90	90	90	1.89744
MeTBAP_1 P21 - 277	277	P21	2551.82	1.03453	-157.106	84.4356	-392.946	-3.74861e-05	13.6737	12.6117	15.2629	90	104.186	90	2.52074
MeTBAP_1 P-1 - 187	187	P-1	3106.63	0.849773	-157.101	99.914	-403.789	-4.76533	15.9888	12.6871	19.3942	118.34	106.142	99.7903	3.08877
MeTBAP_1 C2 - 74	74	C2	6205.81	0.850792	-157.099	96.3736	-401.608	-3.40305	15.614	16.0317	26.8386	90	67.478	90	2.78836
MeTBAP_1 P21 - 278	278	P21	2801.4	0.942359	-157.093	91.5721	-398.626	-1.51213	14.1587	25.6477	8.03659	90	73.7216	90	2.52528
MeTBAP_1 CC - 64	64	CC	6074.82	0.869137	-157.093	100.603	-402.383	-6.8391	8.08724	52.7604	15.7622	90	64.5889	90	1.75868
MeTBAP_1 P21 - 279	279	P21	2906.78	0.908197	-157.085	101.161	-403.781	-5.96214	27.2126	13.1435	8.42854	90	74.6284	90	1.54863
MeTBAP_1 C2 - 75	75	C2	6270.11	0.842068	-157.085	99.0317	-401.046	-6.61586	25.6641	12.5231	21.1397	90	112.652	90	1.96466
MeTBAP_1 P21 - 280	280	P21	3366.06	0.784279	-157.073	109.164	-408.2	-9.62445	15.8877	14.2289	14.9035	90	87.5477	90	2.39113
MeTBAP_1 P21 - 281	281	P21	2550.91	1.0349	-157.067	84.247	-392.718	0	15.3163	12.6517	13.5551	90	103.794	90	2.45663
MeTBAP_1 P21 - 282	282	P21	2974.69	0.887462	-157.065	100.335	-401.838	-7.07438	13.8281	12.1988	17.8019	90	82.1359	90	1.89688
MeTBAP_1 P-1 - 188	188	P-1	3313.8	0.796646	-157.047	109.532	-407.94	-10.2174	15.8426	14.9516	14.0333	88.9908	86.4966	87.2849	1.72794
MeTBAP_1 P21 - 283	283	P21	2551.36	1.03471	-157.047	84.2459	-392.698	0	15.3193	12.663	13.5389	90	76.2701	90	2.45159
MeTBAP_1 P212121 - 28	28	P212121	6084.87	0.867701	-157.037	100.136	-402.352	-6.34815	16.9313	26.9681	13.3263	90	90	90	2.92793
MeTBAP_1 PNA21 - 27	27	PNA21	6084.88	0.8677	-157.037	100.138	-402.353	-6.34917	16.9313	13.326	26.9687	90	90	90	2.90974
MeTBAP_1 P-1 - 189	189	P-1	3284.21	0.803824	-157.034	101.879	-404.184	-6.30346	15.802	29.0892	8.38459	76.4431	70.7255	65.2979	1.59983
MeTBAP_1 P-1 - 190	190	P-1	3372.27	0.782833	-157.033	103.685	-405.518	-6.78861	15.832	17.3725	14.0285	65.1738	74.5603	81.3838	2.46297
MeTBAP_1 PNA21 - 28	28	PNA21	6998.02	0.754478	-157.032	100.073	-402.516	-6.19862	26.0792	33.4786	8.01519	90	90	90	1.24032
MeTBAP_1 P-1 - 191	191	P-1	2827.66	0.933609	-157.031	92.3875	-398.437	-2.46033	12.7706	7.96531	29.1002	80.7851	75.4135	88.1053	1.83688
MeTBAP_1 P21 - 284	284	P21	3125.5	0.84464	-157.027	99.3878	-401.784	-6.17458	8.09524	26.6651	14.5862	90	83.0571	90	2.24003
MeTBAP_1 P21 - 285	285	P21	3100.96	0.851326	-157.014	100.112	-401.811	-6.85377	15.7864	25.55	7.70674	90	86.0185	90	1.81787
MeTBAP_1 P-1 - 192	192	P-1	2620.76	1.00731	-157.014	84.3384	-392.777	0	8.03633	11.9625	28.1977	90.1021	78.3802	80.9714	1.55916
MeTBAP_1 PBCN - 9	9	PBCN	10035.5	1.05224	-157.013	85.9227	-394.328	0	13.2984	14.3316	52.6552	90	90	90	0.68391
MeTBAP_1 CC - 65	65	CC	5333.85	0.989876	-157.012	89.9651	-398.269	-0.14591	16.2938	23.0458	15.1636	90	69.5139	90	1.93385
MeTBAP_1 P-1 - 193	193	P-1	3137.06	0.841529	-156.998	101.523	-404.371	-5.6961	10.8451	11.2041	27.7138	69.0415	88.2085	92.6876	2.57875
MeTBAP_1 CC - 66	66	CC	6265.97	0.842624	-156.993	98.9294	-401.344	-6.12341	17.8399	19.5518	18.281	90	79.3183	90	2.37399
MeTBAP_1 C2 - 76	76	C2	6334.03	0.833569	-156.989	97.4048	-399.969	-5.97717	19.7799	19.3009	16.7387	90	82.3889	90	2.23249
MeTBAP_1 P21 - 286	286	P21	2832.67	0.931957	-156.982	95.7117	-398.75	-5.42346	28.9866	7.83944	12.5735	90	82.489	90	2.00486
MeTBAP_1 CC - 67	67	CC	5602.24	0.942455	-156.977	97.4552	-400.553	-5.35137	11.6425	28.1145	21.1955	90	53.8524	90	2.97401
MeTBAP_1 PNA21 - 29	29	PNA21	5648.33	0.934764	-156.976	94.4297	-398.383	-4.50039	8.1193	53.7194	12.95	90	90	90	1.12391
MeTBAP_1 P21-C - 55	55	P21/C	6145.53	0.859138	-156.97	98.6075	-402.161	-4.94978	12.6535	50.8507	9.67331	90	99.1187	90	2.2856
MeTBAP_1 C2 - 77	77	C2	6684.25	0.789895	-156.965	100.815	-402.454	-6.90877	24.4677	14.1828	20.7383	90	111.751	90	1.40889
MeTBAP_1 P21-C - 56	56	P21/C	6070.93	0.869694	-156.963	100.415	-402.307	-6.59716	14.6712	32.3102	13.4462	90	107.736	90	2.94043
MeTBAP_1 P-1 - 194	194	P-1	2948.24	0.895425	-156.962	97.9012	-400.094	-6.27549	8.43918	14.5741	31.755	63.5499	60.8525	65.1051	2.51028
MeTBAP_1 P-1 - 195	195	P-1	3176.79	0.831005	-156.96	107.773	-407.313	-8.97439	14.9031	15.9691	15.7127	77.8498	60.6118	87.6391	1.31925
MeTBAP_1 P-1 - 196	196	P-1	2527.63	1.04443	-156.96	85.0023	-393.36	0	15.2008	13.5556	12.6211	89.6467	87.639	103.376	2.31798
MeTBAP_1 P21 - 287	287	P21	3117.81	0.846724	-156.943	102.077	-404.494	-6.06777	14.1039	26.349	8.41406	90	85.6411	90	1.85482
MeTBAP_1 P21 - 288	288	P21	2805.5	0.940981	-156.941	91.5908	-398.504	-1.50032	8.02098	25.7167	14.1897	90	73.437	90	2.44085
MeTBAP_1 P-1 - 197	197	P-1	3120.55	0.84598	-156.923	103.651	-405.991	-6.12656	16.0044	7.99571	25.8707	93.1459	100.03	105.674	2.32012
MeTBAP_1 P-1 - 198	198	P-1	3181.54	0.829763	-156.916	104.881	-403.902	-9.44993	15.7703	16.3092	14.902	83.9491	122.324	100.791	1.24022
MeTBAP_1 P-1 - 199	199	P-1	3017.04	0.875006	-156.908	100.583	-403.375	-5.63795	13.032	9.3307	27.8768	67.3007	74.7467	84.1836	2.80796
MeTBAP_1 CC - 68	68	CC	6396.73	0.825399	-156.902	101.591	-403.843	-6.20823	7.94776	30.8037	26.7016	90	78.1049	90	2.45878
MeTBAP_1 P-1 - 200	200	P-1	3204.26	0.82388	-156.902	102.466	-403.199	-7.72862	15.5793	15.2764	15.6902	85.9514	96.7152	120.221	1.76336
MeTBAP_1 P212121 - 29	29	P212121	6459.58	0.817367	-156.897	106.89	-406.58	-8.77062	13.0105	31.2717	15.8767	90	90	90	1.83493
MeTBAP_1 P21 - 289	289	P21	3045.08	0.866949	-156.891	107.172	-407.567	-8.02397	14.9062	15.7568	14.9053	90	119.564	90	5.21564e-05
MeTBAP_1 CC - 69	69	CC	6097.84	0.865856	-156.884	99.931	-403.328	-5.01499	15.4328	49.4154	8.15824	90	101.448	90	2.3532
MeTBAP_1 PNA21 - 30	30	PNA21	5362.58	0.984574	-156.881	93.7209	-397.798	-4.24532	16.4666	12.107	26.8988	90	90	90	1.91752
MeTBAP_1 C2 - 78	78	C2	6024.6	0.876382	-156.873	96.2976	-398.699	-5.99168	17.3604	19.0667	18.3945	90	98.3213	90	2.3966
MeTBAP_1 P21-C - 57	57	P21/C	6367.4	0.829201	-156.871	105.247	-404.698	-8.97442	7.70449	55.504	15.1111	90	99.8147	90	2.19293
MeTBAP_1 P21 - 290	290	P21	3136.02	0.841808	-156.858	102.204	-404.316	-6.29192	8.42999	26.5947	14.0245	90	85.8694	90	1.8233
MeTBAP_1 CC - 70	70	CC	5462.66	0.966536	-156.857	87.4876	-395.8	0	18.4831	21.0481	14.2258	90	99.2283	90	1.86958
MeTBAP_1 P21 - 291	291	P21	3105.32	0.85013	-156.851	100.215	-401.383	-7.22291	7.74635	25.6248	16.8185	90	68.4615	90	1.81359
MeTBAP_1 P21 - 292	292	P21	3003.88	0.878839	-156.851	102.494	-403.936	-6.92802	15.6919	15.7966	13.3364	90	65.3221	90	2.95605
MeTBAP_1 CC - 71	71	CC	6212.01	0.849942	-156.84	100.466	-404.242	-4.60287	16.004	50.4157	8.05059	90	73.0062	90	1.87804
MeTBAP_1 P21-C - 58	58	P21/C	6091.56	0.866749	-156.837	101.402	-403.479	-6.28793	12.7592	51.0554	9.35151	90	90.5274	90	1.6728
MeTBAP_1 C2 - 79	79	C2	6284	0.840205	-156.832	98.4681	-402.821	-4.02592	28.1184	15.2676	14.6397	90	90.9271	90	1.87062
MeTBAP_1 P21 - 293	293	P21	3074.02	0.858785	-156.832	99.657	-401.564	-6.45813	15.7511	25.7326	7.73695	90	101.402	90	1.9749
MeTBAP_1 P212121 - 30	30	P212121	6497.64	0.812581	-156.828	104.026	-404.805	-7.61595	51.5873	7.92217	15.8989	90	90	90	3.18044
MeTBAP_1 C2 - 80	80	C2	6373.94	0.82835	-156.827	97.9162	-400.161	-6.13812	18.6698	20.0986	17.2123	90	80.707	90	2.55522
MeTBAP_1 CC - 72	72	CC	6199.91	0.851601	-156.824	100.391	-403.97	-4.78292	16.0121	50.3425	8.01527	90	73.6554	90	1.90105
MeTBAP_1 P21 - 294	294	P21	3111.24	0.848514	-156.823	100.157	-401.743	-6.7779	16.5758	25.3887	7.8554	90	70.243	90	2.32631
MeTBAP_1 P21 - 295	295	P21	3119.69	0.846215	-156.818	100.171	-401.734	-6.79708	15.7801	25.3652	7.88289	90	98.6099	90	2.24214
MeTBAP_1 CC - 73	73	CC	6338.89	0.83293	-156.813	97.4021	-399.822	-5.94553	19.9048	19.2336	16.6922	90	97.2837	90	2.12884
MeTBAP_1 P21 - 296	296	P21	3133.6	0.842459	-156.812	96.6359	-401.798	-3.19516	12.6542	16.0231	18.0442	90	58.925	90	2.79111
MeTBAP_1 P21 - 297	297	P21	2743.69	0.96218	-156.81	95.9632	-397.7	-6.53107	14.0142	13.2153	16.3532	90	115.054	90	0.199926
MeTBAP_1 C2 - 81	81	C2	6491.26	0.813379	-156.807	96.2685	-401.642	-2.99996	26.5487	16.0046	15.2772	90	89.844	90	1.8863
MeTBAP_1 P-1 - 201	201	P-1	3132.77	0.84268	-156.797	100.033	-403.641	-4.73513	15.9845	32.8444	7.68509	67.0073	84.7315	58.4604	1.77055
MeTBAP_1 P21 - 298	298	P21	3215.37	0.821033	-156.79	107.888	-405.509	-10.7304	20.8624	22.0267	7.96296	90	118.514	90	2.31917
MeTBAP_1 C2 - 82	82	C2	6284.56	0.840131	-156.783	101.817	-403.902	-6.24425	21.0201	15.9011	18.9958	90	98.1829	90	2.62186
MeTBAP_1 P21 - 299	299	P21	2916.78	0.905081	-156.778	98.0968	-401.545	-4.82951	26.8208	12.8996	8.44687	90	86.4426	90	1.95563
MeTBAP_1 C2 - 83	83	C2	5106.88	1.03387	-156.778	85.1702	-393.354	0	25.8628	11.4114	19.6929	90	61.4833	90	1.14927
MeTBAP_1 P-1 - 202	202	P-1	2597.07	1.0165	-156.772	84.1256	-392.293	-0.0234069	13.8476	15.8019	14.1602	59.6331	80.2529	76.7609	1.12613
MeTBAP_1 P21-C - 59	59	P21/C	6377.65	0.827868	-156.772	102.071	-403.857	-6.54203	15.8464	29.7369	14.3781	90	109.727	90	1.99714
MeTBAP_1 P-1 - 203	203	P-1	2476.53	1.06598	-156.767	85.6418	-389.935	-3.85555	8.26659	22.2682	14.6269	77.52	78.9313	71.9312	0.326475
MeTBAP_1 C2 - 84	84	C2	6508.17	0.811265	-156.762	102.513	-404.653	-6.19027	23.8834	14.7276	21.0084	90	61.7292	90	2.03404
MeTBAP_1 P21-C - 60	60	P21/C	6244.76	0.845485	-156.762	104.514	-404.49	-8.32851	14.6209	34.5522	12.793	90	104.927	90	2.28151
MeTBAP_1 P21 - 300	300	P21	3393.55	0.777924	-156.761	110.648	-409.874	-9.12758	22.9711	19.3293	8.34331	90	113.645	90	3.81042
MeTBAP_1 C2 - 85	85	C2	6334.7	0.833481	-156.761	98.1206	-400.222	-6.21158	18.4061	20.2692	17.2067	90	80.6804	90	2.15574
MeTBAP_1 C2 - 86	86	C2	6298.38	0.838287	-156.76	98.5295	-402.796	-4.0425	28.1261	15.271	14.6681	90	88.6384	90	1.77107
MeTBAP_1 P21-C - 61	61	P21/C	6265.29	0.842715	-156.759	98.9003	-403.595	-3.60945	16.0462	50.3967	7.77421	90	85.2561	90	2.50376
MeTBAP_1 P21 - 301	301	P21	2844.68	0.928022	-156.753	98.2889	-400.376	-6.14927	14.6036	17.3958	11.738	90	72.5488	90	1.87106
MeTBAP_1 P-1 - 204	204	P-1	3165.47	0.833976	-156.752	101.129	-402.655	-6.77658	8.17163	15.8791	32.6082	95.941	122.065	109.473	2.7088
MeTBAP_1 P-1 - 205	205	P-1	3605.35	0.732226	-156.751	104.415	-404.157	-8.63506	20.9844	24.3005	7.73356	99.4235	96.2984	109.665	1.73988
MeTBAP_1 C2 - 87	87	C2	6328.79	0.83426	-156.75	97.3929	-399.811	-5.88313	19.9689	19.1777	16.6595	90	82.7457	90	1.8662
MeTBAP_1 P21 - 302	302	P21	3122.91	0.845341	-156.741	100.441	-401.704	-7.02127	7.76018	25.7281	16.9734	90	67.1515	90	1.17302
MeTBAP_1 P21-C - 62	62	P21/C	6494.39	0.812987	-156.741	103.205	-404.5	-7.01351	12.841	65.1325	7.76727	90	91.3768	90	2.2882
MeTBAP_1 P21 - 303	303	P21	2624.05	1.00605	-156.738	88.5571	-394.998	-1.72274	13.7245	20.5857	9.36552	90	82.6121	90	2.00967
MeTBAP_1 PBCN - 10	10	PBCN	13120.6	0.804817	-156.734	107.689	-406.771	-9.22502	54.0796	8.36448	29.0056	90	90	90	1.85144
MeTBAP_1 P21 - 304	304	P21	3187.29	0.828268	-156.733	97.3535	-401.051	-4.59122	7.98424	15.9994	27.1088	90	113.016	90	2.82089
MeTBAP_1 PNA21 - 31	31	PNA21	5819.07	0.907336	-156.73	93.5737	-398.603	-3.19864	25.966	7.9654	28.1346	90	90	90	2.14953
MeTBAP_1 P21 - 305	305	P21	2621.18	1.00715	-156.727	88.4867	-394.911	-1.72816	13.7202	20.5681	9.36521	90	82.6588	90	2.00613
MeTBAP_1 PBCA - 7	7	PBCA	12622.3	0.836594	-156.727	105.131	-403.561	-9.84561	18.5277	32.5136	20.9531	90	90	90	3.60726
MeTBAP_1 CC - 74	74	CC	6325.84	0.834649	-156.726	102.098	-404.793	-5.58286	7.95216	30.9132	26.3757	90	102.675	90	2.62945
MeTBAP_1 P21-C - 63	63	P21/C	5412.79	0.975441	-156.726	90.048	-395.417	-2.80487	10.3939	22.6783	33.6514	90	136.97	90	1.22463
MeTBAP_1 P21 - 306	306	P21	2833.62	0.931644	-156.717	97.7619	-399.963	-5.99629	11.728	17.35	14.586	90	72.6951	90	1.96754
MeTBAP_1 P21 - 307	307	P21	2983.46	0.884855	-156.711	101.967	-403.706	-6.4865	13.2358	15.6634	14.4734	90	96.1245	90	2.81982
MeTBAP_1 P-1 - 206	206	P-1	3022.5	0.873426	-156.71	101.171	-403.445	-5.95864	30.1952	7.56074	15.8185	72.4497	61.7931	86.0795	2.67046
MeTBAP_1 P21 - 308	308	P21	3182.02	0.829637	-156.71	97.1392	-400.866	-4.53781	31.1892	15.9637	8.07548	90	52.3165	90	1.96361
MeTBAP_1 P21-C - 64	64	P21/C	7014.01	0.752758	-156.707	106.637	-404.415	-10.5387	20.7234	30.3243	14.7043	90	49.3807	90	3.11282
MeTBAP_1 P21 - 309	309	P21	2490.69	1.05992	-156.704	82.4007	-390.492	0	12.2854	10.8486	19.8421	90	109.641	90	0.432863
MeTBAP_1 P21 - 310	310	P21	2491.21	1.0597	-156.704	82.4279	-390.519	0	12.2821	10.8525	19.5151	90	106.721	90	0.732369
MeTBAP_1 C2 - 88	88	C2	6864.5	0.769153	-156.696	111.704	-408.247	-11.7517	32.4375	26.9089	8.18135	90	73.9997	90	2.29492
MeTBAP_1 C2 - 89	89	C2	6286.43	0.839881	-156.695	98.6338	-402.883	-3.9931	28.0952	15.2663	14.6569	90	90.2315	90	1.81218
MeTBAP_1 P21 - 311	311	P21	3122.98	0.845324	-156.695	100.016	-401.624	-6.63045	16.4932	25.3164	7.91429	90	109.084	90	2.34711
MeTBAP_1 P21 - 312	312	P21	2569.87	1.02726	-156.691	84.9306	-393.031	-0.00144749	13.8122	12.642	15.2022	90	75.4914	90	2.52756
MeTBAP_1 P-1 - 207	207	P-1	3118.7	0.846483	-156.69	103.568	-406.487	-5.31397	16.1661	15.2069	14.1954	63.9477	89.99	95.2709	0
MeTBAP_1 P21 - 313	313	P21	3065.42	0.861196	-156.69	99.367	-400.778	-6.81038	15.2953	25.4647	8.0276	90	78.6398	90	2.50075
MeTBAP_1 P21 - 314	314	P21	2488.72	1.06076	-156.682	82.3032	-390.371	0	12.3055	10.8328	19.8273	90	109.676	90	0.433162
MeTBAP_1 P21 - 315	315	P21	2899.64	0.910434	-156.679	101.083	-402.545	-6.71256	12.2266	15.4712	15.4632	90	82.4459	90	2.17637
MeTBAP_1 P21-C - 65	65	P21/C	6310.92	0.836621	-156.678	104.152	-405.154	-7.22547	15.9801	12.7965	30.8666	90	91.0019	90	2.49193
MeTBAP_1 P-1 - 208	208	P-1	2824.44	0.934674	-156.677	99.1873	-400.741	-6.60066	7.93866	30.0559	12.3871	77.6057	92.5684	79.1999	1.82145
MeTBAP_1 P21 - 316	316	P21	2831.71	0.932272	-156.677	97.6105	-399.827	-5.9394	11.7311	17.3352	14.5809	90	107.256	90	1.97203
MeTBAP_1 PBCN - 11	11	PBCN	12429.4	0.849573	-156.672	104.141	-404.929	-7.4239	15.6986	15.2065	52.0668	90	90	90	1.3376
MeTBAP_1 P21 - 317	317	P21	3149.6	0.838177	-156.666	100.545	-403.876	-4.88297	14.9646	14.4697	16.7534	90	60.252	90	2.73129
MeTBAP_1 P21 - 318	318	P21	5434.96	0.485731	-156.664	116.834	-411.494	-13.8106	21.0408	12.3691	21.0058	90	83.8031	90	0.891071
MeTBAP_1 P21 - 319	319	P21	3110.81	0.84863	-156.661	100.482	-401.801	-6.88252	15.7865	25.5955	7.71177	90	93.3217	90	1.84444
MeTBAP_1 P21 - 320	320	P21	2628.51	1.00434	-156.658	88.7104	-395.086	-1.71004	9.37143	20.6044	13.7273	90	97.4089	90	2.03512
MeTBAP_1 P-1 - 209	209	P-1	3141.46	0.840349	-156.652	103.34	-404.064	-7.47429	12.58	9.95543	26.024	98.856	102.381	90.9028	2.86675
MeTBAP_1 C2 - 90	90	C2	6317.31	0.835775	-156.65	98.1982	-400.257	-6.14104	18.3161	20.3899	17.1347	90	80.8238	90	2.16747
MeTBAP_1 P21 - 321	321	P21	3118.95	0.846414	-156.644	100.328	-401.714	-6.80028	15.8004	25.2352	7.96496	90	79.1396	90	2.13373
MeTBAP_1 PBCN - 12	12	PBCN	12764.5	0.82727	-156.641	101.592	-402.982	-6.80837	51.4118	15.7914	15.7225	90	90	90	2.54771
MeTBAP_1 P-1 - 210	210	P-1	3067.81	0.860526	-156.641	101.742	-404.002	-5.91304	10.5223	11.4642	25.5721	93.6887	93.7993	92.5946	2.11343
MeTBAP_1 P-1 - 211	211	P-1	3698.91	0.713704	-156.639	103.822	-405.59	-6.51064	14.1315	34.937	8.35001	66.7304	77.653	84.1702	1.94824
MeTBAP_1 C2 - 91	91	C2	6530.59	0.808481	-156.635	103.26	-404.554	-6.91112	30.7011	8.16758	26.056	90	88.2431	90	2.34799
MeTBAP_1 P21 - 322	322	P21	5435.25	0.485704	-156.622	116.794	-411.455	-13.7662	20.9958	12.3686	21.0518	90	96.1703	90	0.859445
MeTBAP_1 P21 - 323	323	P21	2487.71	1.06119	-156.618	82.2497	-390.253	0	19.4811	10.8209	12.3299	90	73.1598	90	0.649159
MeTBAP_1 P21 - 324	324	P21	2829.12	0.933126	-156.615	97.4418	-399.668	-5.86783	11.7313	17.3187	14.5764	90	72.8044	90	1.90499
MeTBAP_1 P21 - 325	325	P21	2860.11	0.923015	-156.615	98.8934	-400.745	-6.24936	14.6296	17.4393	11.7601	90	107.587	90	1.62711
MeTBAP_1 PNA21 - 32	32	PNA21	6439.8	0.819879	-156.615	107.843	-406.07	-9.94903	30.1334	13.6096	15.7029	90	90	90	4.22173
MeTBAP_1 C2 - 92	92	C2	6270.88	0.841964	-156.614	94.1541	-399.529	-2.78519	15.6386	16.1576	26.8269	90	112.319	90	2.77662
MeTBAP_1 P21 - 326	326	P21	2430.67	1.08609	-156.614	86.9951	-394.976	0	14.1866	13.241	15.0384	90	120.633	90	0.290551
MeTBAP_1 PNA21 - 33	33	PNA21	5029.96	1.04968	-156.611	84.9546	-392.96	0	52.3827	7.81748	12.2832	90	90	90	1.79754
MeTBAP_1 P21 - 327	327	P21	3127.06	0.84422	-156.61	100.314	-401.73	-6.73759	16.269	25.2606	7.98231	90	107.59	90	2.29804
MeTBAP_1 P21 - 328	328	P21	3001.31	0.87959	-156.604	100.032	-401.859	-6.2953	20.9495	12.5238	13.3586	90	58.9069	90	1.77099
MeTBAP_1 P21-C - 66	66	P21/C	5877.5	0.898316	-156.592	97.2257	-401.449	-3.87345	13.3541	55.2967	7.96043	90	89.0623	90	1.43706
MeTBAP_1 P-1 - 212	212	P-1	3659.63	0.721364	-156.587	115.422	-410.87	-12.7726	15.0305	17.2089	17.3482	119.182	99.3205	101.464	2.22199
MeTBAP_1 C2 - 93	93	C2	6321.37	0.835239	-156.584	98.6846	-402.767	-4.05215	28.1309	15.2755	14.7175	90	91.7463	90	1.66233
MeTBAP_1 C2 - 94	94	C2	5985.17	0.882156	-156.579	96.921	-401.306	-3.70965	15.6234	16.0705	36.4832	90	40.7983	90	1.48869
MeTBAP_1 P21 - 329	329	P21	3094.76	0.85303	-156.568	102.27	-403.577	-6.79816	27.4377	9.606	12.5181	90	69.7161	90	2.37625
MeTBAP_1 P-1 - 213	213	P-1	2889.34	0.913679	-156.561	99.5903	-402.213	-5.4323	13.6369	16.7053	16.9258	103.491	118.657	107.235	2.54836
MeTBAP_1 P21 - 330	330	P21	2900.72	0.910093	-156.551	101.27	-402.642	-6.67362	15.5036	15.4926	12.1862	90	97.6872	90	2.24833
MeTBAP_1 P212121 - 31	31	P212121	6282.52	0.840404	-156.542	103.283	-404.81	-6.56164	52.2384	9.43714	12.7439	90	90	90	1.74214
MeTBAP_1 P21 - 331	331	P21	2484.94	1.06237	-156.539	82.2192	-390.143	0	12.3471	10.833	19.7516	90	109.849	90	0.439757
MeTBAP_1 P21 - 332	332	P21	3010.49	0.87691	-156.537	100.191	-401.892	-6.35563	20.9563	12.5545	13.3409	90	120.94	90	1.96997
MeTBAP_1 CC - 75	75	CC	5805.47	0.909462	-156.535	98.042	-400.045	-6.02825	12.9553	53.5234	8.39253	90	86.0257	90	1.36072
MeTBAP_1 CC - 76	76	CC	5204.76	1.01443	-156.526	86.3183	-394.264	0	7.78475	54.6358	12.2579	90	93.3377	90	1.05282
MeTBAP_1 CC - 77	77	CC	5824.7	0.90646	-156.525	98.2689	-400.195	-6.09734	12.9749	53.6371	8.39443	90	94.4092	90	1.33214
MeTBAP_1 CC - 78	78	CC	6212.69	0.849849	-156.525	100.532	-403.886	-4.71074	16.0231	50.5006	7.98002	90	74.1806	90	1.92049
MeTBAP_1 PBCN - 13	13	PBCN	11785.5	0.895991	-156.519	100.125	-400.582	-7.56826	51.921	14.7253	15.4149	90	90	90	1.27653
MeTBAP_1 P21 - 333	333	P21	2806.29	0.940717	-156.518	94.5609	-399.813	-2.74001	10.6757	18.8592	14.0961	90	81.4213	90	1.5636
MeTBAP_1 C2 - 95	95	C2	6439.53	0.819913	-156.516	101.307	-403.772	-5.61267	31.0091	7.74352	30.8622	90	60.3381	90	2.80731
MeTBAP_1 P21 - 334	334	P21	3296.21	0.800899	-156.515	109.317	-407.466	-9.94177	15.8281	13.8098	15.0823	90	88.9841	90	3.53878
MeTBAP_1 P21 - 335	335	P21	2804.98	0.941157	-156.509	94.5326	-399.795	-2.72021	10.6789	18.8487	14.0971	90	81.3161	90	2.20763
MeTBAP_1 P21 - 336	336	P21	2811.02	0.939135	-156.506	94.6481	-399.816	-2.81265	10.6615	18.886	14.1054	90	98.2155	90	1.51639
MeTBAP_1 P21-C - 67	67	P21/C	6231.33	0.847308	-156.505	97.6388	-399.493	-6.19252	12.8742	22.9722	22.5571	90	69.0776	90	3.3108
MeTBAP_1 CC - 79	79	CC	5805.95	0.909386	-156.504	98.0793	-400.056	-6.02337	12.9574	53.4211	8.40857	90	85.9615	90	1.36747
MeTBAP_1 P21-C - 68	68	P21/C	6436.26	0.82033	-156.502	107.313	-406.102	-9.2746	14.6508	35.3321	12.8885	90	105.265	90	2.35611
MeTBAP_1 P212121 - 32	32	P212121	6144.14	0.859331	-156.502	97.2794	-400.995	-4.31844	26.9994	15.991	14.2309	90	90	90	2.18494
MeTBAP_1 C2 - 96	96	C2	5096.54	1.03597	-156.5	86.9265	-394.831	0	25.8351	12.7344	19.2082	90	126.246	90	0.00199754
MeTBAP_1 P-1 - 214	214	P-1	3261.17	0.809502	-156.499	100.253	-402.49	-5.83079	14.9387	18.0753	13.8852	92.2054	67.0678	73.4048	1.72298
MeTBAP_1 PNA21 - 34	34	PNA21	5339.24	0.988877	-156.493	93.866	-400.296	-1.50057	25.7965	25.3706	8.15808	90	90	90	2.11184
MeTBAP_1 P21 - 337	337	P21	2488.04	1.06105	-156.493	82.2413	-390.12	0	12.3674	10.8625	19.7141	90	110.041	90	0.408655
MeTBAP_1 P21 - 338	338	P21	5433	0.485906	-156.489	116.761	-411.417	-13.6381	21.0226	12.3673	21.0181	90	83.8391	90	0.888414
MeTBAP_1 C2 - 97	97	C2	6334.81	0.833467	-156.484	98.7774	-402.758	-4.05585	28.1323	15.2769	14.7481	90	91.9279	90	1.66435
MeTBAP_1 CC - 80	80	CC	6239.69	0.846173	-156.482	99.8511	-402.646	-5.22976	15.5231	51.0943	8.02811	90	101.495	90	2.3258
MeTBAP_1 CC - 81	81	CC	6299.37	0.838156	-156.477	101.252	-404.642	-4.63504	16.6762	51.089	7.80343	90	71.3554	90	2.75087
MeTBAP_1 P-1 - 215	215	P-1	3070.99	0.859633	-156.476	101.298	-402.698	-6.60788	10.0391	12.4172	25.273	101.115	96.5554	89.3515	0.960293
MeTBAP_1 PNA21 - 35	35	PNA21	7022.21	0.751879	-156.474	100.226	-401.744	-6.56764	34.9179	17.4539	11.5221	90	90	90	2.12359
MeTBAP_1 P-1 - 216	216	P-1	3507.67	0.752615	-156.473	101.374	-402.812	-6.64566	21.003	21.5596	8.00843	103.306	86.9518	85.3433	1.88398
MeTBAP_1 PNA21 - 36	36	PNA21	6478.98	0.814921	-156.464	99.9652	-401.262	-6.73294	20.0941	18.277	17.6414	90	90	90	2.17656
MeTBAP_1 P21 - 339	339	P21	2800.6	0.942629	-156.461	94.5029	-399.779	-2.65741	10.7023	18.8066	14.0896	90	99.047	90	2.25065
MeTBAP_1 P21 - 340	340	P21	3199.9	0.825004	-156.461	99.3556	-401.658	-5.7158	15.9123	26.6199	8.1458	90	111.968	90	2.24265
MeTBAP_1 P-1 - 217	217	P-1	3274.55	0.806195	-156.458	106.728	-405.022	-9.73575	21.1527	7.9711	23.5072	59.0985	93.9536	79.1261	0.813605
MeTBAP_1 P212121 - 33	33	P212121	6338.01	0.833045	-156.452	101.781	-403.412	-6.37236	28.7736	13.8955	15.852	90	90	90	2.06626
MeTBAP_1 P21 - 341	341	P21	2819.82	0.936205	-156.445	94.7682	-399.791	-2.89875	10.6677	18.8953	14.1215	90	97.8449	90	2.16432
MeTBAP_1 P21 - 342	342	P21	2824.96	0.934502	-156.445	97.1273	-399.341	-5.70897	11.7335	17.286	15.7992	90	118.168	90	0.185016
MeTBAP_1 P21 - 343	343	P21	3185.74	0.828671	-156.441	97.85	-402.173	-3.67383	12.7554	15.9981	16.0028	90	102.695	90	2.56676
MeTBAP_1 P21 - 344	344	P21	2770.46	0.952883	-156.436	98.8631	-400.7	-6.06342	16.386	12.9797	14.4226	90	64.5782	90	0.0264666
MeTBAP_1 CC - 82	82	CC	5567.86	0.948273	-156.434	99.5349	-401.68	-5.75681	22.1636	14.6369	17.2086	90	94.1612	90	2.02194
MeTBAP_1 P21 - 345	345	P21	2974.03	0.887659	-156.432	102.122	-403.348	-6.71759	15.7284	15.7896	12.8444	90	68.8031	90	2.3287
MeTBAP_1 P21 - 346	346	P21	2799.99	0.942835	-156.431	94.4957	-399.761	-2.6372	10.7056	18.8041	14.0888	90	80.8327	90	1.35557
MeTBAP_1 P21 - 347	347	P21	3256.08	0.810769	-156.429	108.448	-406.935	-9.51006	13.7397	15.7008	15.1122	90	92.8362	90	2.83586
MeTBAP_1 P21-C - 69	69	P21/C	6377.91	0.827834	-156.428	104.483	-405.555	-6.91245	17.3544	30.8789	13.6476	90	119.3	90	3.45447
MeTBAP_1 CC - 83	83	CC	6198.12	0.851848	-156.42	101.955	-404.254	-5.65899	7.6651	30.8911	28.3447	90	112.557	90	2.35109
MeTBAP_1 P21 - 348	348	P21	3088.02	0.854894	-156.418	102.138	-403.415	-6.67645	15.836	12.4147	16.8057	90	69.1685	90	1.7466
MeTBAP_1 C2 - 98	98	C2	6311.61	0.836531	-156.417	98.9147	-402.883	-3.99831	28.092	15.2541	14.7291	90	90.287	90	1.82359
MeTBAP_1 P21 - 349	349	P21	3257.62	0.810385	-156.41	108.554	-407.074	-9.45833	13.7506	15.7026	15.1063	90	92.8774	90	2.90681
MeTBAP_1 P-1 - 218	218	P-1	3270.8	0.80712	-156.401	106.923	-404.542	-10.3528	14.9213	15.7988	13.9329	86.4139	87.625	86.8599	2.3307
MeTBAP_1 P21 - 350	350	P21	3258.88	0.810073	-156.399	96.7549	-401.317	-3.40543	8.31891	16.0037	26.7138	90	113.606	90	3.26306
MeTBAP_1 P-1 - 219	219	P-1	3347.43	0.788644	-156.391	109.636	-408.821	-8.79064	26.7624	10.0968	15.6572	105.201	108.766	111.881	2.66203
MeTBAP_1 P21-C - 70	70	P21/C	6160.56	0.857041	-156.389	102.698	-403.763	-6.85828	15.7614	30.7629	14.1	90	64.305	90	2.73678
MeTBAP_1 P21 - 351	351	P21	2975.33	0.887272	-156.387	101.124	-402.662	-6.36068	12.9699	15.6484	16.4127	90	116.722	90	2.3076
MeTBAP_1 P21 - 352	352	P21	3106.44	0.849825	-156.378	102.627	-403.05	-7.49506	14.5709	18.3765	12.0713	90	106.039	90	2.62393
MeTBAP_1 PBCA - 8	8	PBCA	12389.1	0.852341	-156.375	100.546	-401.836	-6.62278	15.7897	30.1509	26.0233	90	90	90	2.43462
MeTBAP_1 P21 - 353	353	P21	2553.2	1.03397	-156.375	87.577	-392.574	-2.78275	10.9565	17.7707	13.2262	90	82.5055	90	1.01607
MeTBAP_1 P21 - 354	354	P21	3243.54	0.813903	-156.374	108.096	-406.499	-9.53791	13.6618	15.7024	15.1369	90	92.7277	90	2.91871
MeTBAP_1 CC - 84	84	CC	5230.93	1.00935	-156.37	86.3741	-394.167	0	7.80145	54.7395	12.2722	90	86.4808	90	0.932764
MeTBAP_1 P21 - 355	355	P21	3265.17	0.808511	-156.367	108.69	-407.225	-9.40174	13.7911	15.7027	15.0965	90	87.1301	90	3.02725
MeTBAP_1 P21 - 356	356	P21	2997.05	0.880842	-156.361	102.441	-403.83	-6.4887	13.2221	15.6774	14.5458	90	83.7126	90	2.83916
MeTBAP_1 P-1 - 220	220	P-1	2522.54	1.04653	-156.351	90.0404	-394.944	-2.8437	8.35247	25.3635	14.7797	64.4598	63.6747	74.8465	0.000186086
MeTBAP_1 P21-C - 71	71	P21/C	6217.5	0.849192	-156.341	101.281	-402.82	-6.34201	15.8597	31.821	12.6627	90	103.362	90	2.13351
MeTBAP_1 P21 - 357	357	P21	2988.05	0.883496	-156.341	100.037	-401.216	-6.67761	12.4177	9.67131	25.7627	90	105.036	90	1.96466
MeTBAP_1 CC - 85	85	CC	6065.36	0.870494	-156.335	100.274	-401.257	-6.87665	8.02783	53.6604	14.1122	90	93.8689	90	2.24053
MeTBAP_1 P21 - 358	358	P21	2551.25	1.03476	-156.333	87.2812	-392.277	-2.7429	10.9359	17.7973	13.2241	90	82.4114	90	0.918034
MeTBAP_1 P-1 - 221	221	P-1	3249.76	0.812345	-156.329	105.729	-404.632	-8.99288	15.8569	12.998	16.9983	94.1152	73.0634	78.3022	2.36103
MeTBAP_1 P212121 - 34	34	P212121	5995.22	0.880677	-156.326	100.406	-402.449	-5.80116	24.7894	15.874	15.2353	90	90	90	1.90629
MeTBAP_1 P212121 - 35	35	P212121	6143.57	0.859411	-156.315	101.229	-402.435	-6.64185	51.2575	9.45208	12.6805	90	90	90	1.58826
MeTBAP_1 P21 - 359	359	P21	2818.05	0.936792	-156.313	91.7754	-398.109	-1.45638	7.97867	25.8937	18.1052	90	48.8852	90	2.29609
MeTBAP_1 C2 - 99	99	C2	6506.87	0.811428	-156.312	101.714	-403.505	-6.08864	30.6782	8.19072	26.3683	90	100.87	90	2.16996
MeTBAP_1 P-1 - 222	222	P-1	3080.01	0.857115	-156.308	104.333	-405.947	-6.2279	17.9408	15.6503	15.8457	79.7561	45.3343	76.8239	1.83591
MeTBAP_1 C2 - 100	100	C2	5899.28	0.895	-156.306	99.2412	-400.113	-6.94114	17.4922	19.0947	17.905	90	80.5512	90	2.86126
MeTBAP_1 P21 - 360	360	P21	3660.04	0.721283	-156.298	116.523	-412.115	-12.3396	21.0006	18.827	9.36572	90	98.7369	90	3.85531
MeTBAP_1 P21 - 361	361	P21	2797.77	0.943584	-156.294	94.4839	-399.677	-2.57246	10.6926	18.829	14.0895	90	80.5029	90	1.56263
MeTBAP_1 P21 - 362	362	P21	2566.99	1.02841	-156.29	84.5814	-392.281	0	15.4638	12.7365	13.3968	90	76.6238	90	2.39846
MeTBAP_1 P-1 - 223	223	P-1	3379.82	0.781085	-156.278	106.197	-405.782	-8.28224	15.8296	27.8959	8.4168	95.5328	93.1481	113.308	2.46007
MeTBAP_1 CC - 86	86	CC	5241.42	1.00733	-156.273	86.6132	-394.311	0	7.84137	54.7113	14.1581	90	120.353	90	1.37131
MeTBAP_1 P21 - 363	363	P21	2571.35	1.02667	-156.271	86.6639	-394.346	0	12.2741	27.1813	7.72698	90	85.9079	90	0.714596
MeTBAP_1 PNA21 - 37	37	PNA21	5088.18	1.03767	-156.271	88.4216	-391.45	-4.64486	51.6773	7.77603	12.6621	90	90	90	0.775241
MeTBAP_1 P21-C - 72	72	P21/C	6489.28	0.813627	-156.26	102.775	-404.207	-6.39441	8.18436	52.7039	15.3909	90	77.8163	90	2.18809
MeTBAP_1 P21 - 364	364	P21	2548.12	1.03603	-156.26	86.9763	-391.97	-2.67048	13.2232	17.8094	10.9182	90	82.316	90	1.09398
MeTBAP_1 P21 - 365	365	P21	3153.59	0.837119	-156.254	97.4303	-400.441	-4.79234	16.0253	26.2855	8.06864	90	111.897	90	2.22749
MeTBAP_1 P21 - 366	366	P21	2608.96	1.01187	-156.253	87.0405	-394.715	0	17.4525	11.4299	13.4607	90	76.3183	90	0.000109293
MeTBAP_1 P21 - 367	367	P21	3284.2	0.803825	-156.251	108.964	-407.349	-9.43893	13.8952	15.7042	15.0707	90	92.9771	90	2.7791
MeTBAP_1 P21 - 368	368	P21	2881.89	0.916041	-156.25	99.5825	-401.053	-6.27099	14.661	17.4818	11.8029	90	107.701	90	1.98314
MeTBAP_1 PNA21 - 38	38	PNA21	6074.52	0.869181	-156.248	100.644	-405.104	-3.31365	15.6547	16.033	24.202	90	90	90	2.09659
MeTBAP_1 C2 - 101	101	C2	6495.28	0.812875	-156.243	101.844	-403.385	-6.26796	30.6756	8.17044	26.3471	90	79.6144	90	2.15008
MeTBAP_1 P21 - 369	369	P21	2962.13	0.891224	-156.242	98.3011	-400.733	-5.31963	8.4994	13.2582	28.1528	90	110.98	90	2.7189
MeTBAP_1 P21 - 370	370	P21	2621.7	1.00695	-156.237	86.3667	-394.029	0	7.86572	27.0414	14.2653	90	59.7734	90	1.95164
MeTBAP_1 P-1 - 224	224	P-1	3660.97	0.721101	-156.233	115.505	-410.688	-12.6837	14.9895	8.71996	37.3341	120.699	114.898	89.9033	2.06966
MeTBAP_1 CC - 87	87	CC	6226.87	0.847914	-156.229	100.699	-403.916	-4.55333	16.032	50.6357	7.9538	90	105.338	90	1.94088
MeTBAP_1 P21 - 371	371	P21	3177.92	0.830708	-156.226	104.347	-405.911	-6.21578	18.8823	14.4346	15.8217	90	47.4712	90	2.05296
MeTBAP_1 P21 - 372	372	P21	3275.95	0.805852	-156.226	108.897	-407.468	-9.22588	13.8424	15.7082	15.0846	90	87.1564	90	2.86894
MeTBAP_1 P21 - 373	373	P21	2874.64	0.918349	-156.222	88.5572	-395.447	-0.822299	7.72157	24.8042	15.5289	90	104.867	90	2.37649
MeTBAP_1 P21 - 374	374	P21	3512.46	0.751589	-156.22	109.718	-405.155	-12.3943	14.7204	13.5094	17.9547	90	79.6505	90	1.45391
MeTBAP_1 CC - 88	88	CC	5803.21	0.909817	-156.22	99.2221	-400.37	-6.5676	28.3714	9.75241	26.2616	90	126.999	90	2.07943
MeTBAP_1 C2 - 102	102	C2	6278.31	0.840967	-156.214	103.511	-405.719	-5.55278	15.9666	15.3032	29.0536	90	62.1772	90	3.1573
MeTBAP_1 CC - 89	89	CC	6286.53	0.839868	-156.209	103.561	-405.769	-5.54846	15.9657	15.3114	25.8261	90	84.714	90	3.1674
MeTBAP_1 P21-C - 73	73	P21/C	5202.81	1.01481	-156.192	90.2252	-392.827	-5.00914	7.79894	52.4393	14.7705	90	120.538	90	0
MeTBAP_1 P21 - 375	375	P21	2799.31	0.943063	-156.19	94.5238	-399.63	-2.55609	10.7264	18.7835	16.2126	90	58.9789	90	2.32878
MeTBAP_1 PNA21 - 39	39	PNA21	5664.22	0.932142	-156.186	92.7453	-395.832	-4.57853	7.70006	57.6275	12.7649	90	90	90	1.05368
MeTBAP_1 P21 - 376	376	P21	3234.91	0.816075	-156.175	107.742	-406.034	-9.44716	15.1643	15.7067	13.5949	90	87.4679	90	2.99493
MeTBAP_1 P21 - 377	377	P21	3394.77	0.777645	-156.174	110.602	-409.689	-8.67946	22.8708	19.3324	8.34664	90	113.091	90	3.81606
MeTBAP_1 C2 - 103	103	C2	6647.26	0.79429	-156.168	100.808	-401.705	-6.85092	30.1975	8.58975	27.7164	90	112.391	90	2.00864
MeTBAP_1 PNA21 - 40	40	PNA21	6174.54	0.855101	-156.158	99.0759	-400.736	-6.03358	29.2745	8.12525	25.9585	90	90	90	2.27072
MeTBAP_1 CC - 90	90	CC	5215.79	1.01228	-156.156	91.8931	-395.125	-4.34564	8.36134	48.3924	14.7608	90	119.157	90	0.130265
MeTBAP_1 P-1 - 225	225	P-1	3196.61	0.825852	-156.151	102.458	-403.461	-6.70524	15.6881	14.5055	15.8402	114.865	78.7951	99.042	1.98016
MeTBAP_1 CC - 91	91	CC	5216.78	1.01209	-156.15	91.9605	-395.106	-4.42601	8.36696	48.3865	12.9383	90	95.1626	90	0.637045
MeTBAP_1 P21 - 378	378	P21	3280.45	0.804746	-156.148	108.971	-407.553	-9.13924	13.862	15.7113	15.0806	90	92.8199	90	2.78338
MeTBAP_1 CC - 92	92	CC	5896.18	0.89547	-156.148	101.196	-402.811	-6.03908	7.58819	52.0212	15.2105	90	79.11	90	2.14989
MeTBAP_1 P21 - 379	379	P21	2521.14	1.04712	-156.143	87.2809	-393.467	-1.35231	8.0091	13.2536	25.2062	90	109.565	90	0.136411
MeTBAP_1 P21 - 380	380	P21	2546.17	1.03682	-156.141	86.7145	-391.656	-2.60286	10.8951	17.8459	13.2183	90	82.1795	90	0.94661
MeTBAP_1 P21 - 381	381	P21	5490.29	0.480835	-156.133	116.586	-411.189	-13.3391	21.0788	12.4643	20.9914	90	84.5641	90	0.852569
MeTBAP_1 P21 - 382	382	P21	2818.79	0.936545	-156.122	97.4504	-398.634	-6.41461	16.5039	13.4034	16.2617	90	51.5918	90	2.24486
MeTBAP_1 C2 - 104	104	C2	6266.82	0.842509	-156.12	107.192	-403.462	-11.3947	31.2403	15.3887	13.0741	90	85.5997	90	2.92755
MeTBAP_1 P21 - 383	383	P21	3156.34	0.836389	-156.119	108.37	-407.922	-8.11633	15.4806	12.8018	16.0196	90	83.8226	90	2.49692
MeTBAP_1 C2 - 105	105	C2	6522.25	0.809514	-156.117	96.8483	-401.436	-3.09886	26.7507	16.0245	15.2161	90	89.3888	90	1.89781
MeTBAP_1 P21 - 384	384	P21	3243.82	0.813833	-156.108	107.94	-406.132	-9.48181	15.196	15.7083	13.6041	90	92.6715	90	2.94234
MeTBAP_1 P-1 - 226	226	P-1	2674.47	0.987084	-156.108	91.7676	-396.725	-2.59002	11.392	15.0833	21.9273	91.1075	127.362	110.215	1.50997
MeTBAP_1 P21 - 385	385	P21	3354.31	0.787025	-156.098	109.557	-407.555	-9.68478	15.0229	14.0652	15.8866	90	92.2322	90	2.11345
MeTBAP_1 CC - 93	93	CC	5212.29	1.01296	-156.097	91.7906	-395.179	-4.12941	8.34997	48.363	14.7582	90	119.005	90	0.132207
MeTBAP_1 P21 - 386	386	P21	2886.24	0.914658	-156.096	99.9755	-400.889	-6.67433	13.4994	15.9542	13.6932	90	78.1458	90	1.65057
MeTBAP_1 P21 - 387	387	P21	2596.92	1.01656	-156.094	89.0386	-396.551	0	14.2723	13.2445	13.7418	90	91.315	90	1.3785
MeTBAP_1 C2 - 106	106	C2	6186.14	0.853497	-156.093	98.7362	-400.733	-5.63374	17.7233	19.5683	22.8172	90	128.58	90	2.06184
MeTBAP_1 CC - 94	94	CC	6226.62	0.847949	-156.081	100.772	-403.866	-4.52843	16.0351	50.5944	7.95166	90	74.8417	90	1.93577
MeTBAP_1 P21 - 388	388	P21	2596.26	1.01682	-156.071	88.9929	-396.482	0	13.7385	13.2459	14.2706	90	91.3372	90	1.36683
MeTBAP_1 P21 - 389	389	P21	3093.12	0.853483	-156.052	102.031	-402.299	-7.32135	14.573	18.3906	11.9892	90	74.2892	90	2.69971
MeTBAP_1 P21 - 390	390	P21	3457.67	0.7635	-156.051	106.314	-402.761	-11.2062	17.727	13.2867	14.9113	90	100.103	90	1.89205
MeTBAP_1 C2 - 107	107	C2	6103.42	0.865065	-156.047	99.633	-402.996	-4.21288	15.3641	16.0092	26.434	90	69.8378	90	1.98338
MeTBAP_1 P-1 - 227	227	P-1	3113.11	0.848004	-156.047	99.3868	-402.393	-4.58221	12.6725	26.0882	10.5417	114.15	99.1862	92.9117	2.80589
MeTBAP_1 P-1 - 228	228	P-1	2603.26	1.01409	-156.041	90.6061	-393.592	-4.47532	13.4399	13.3407	14.7983	92.2224	100.736	91.5727	1.18061
MeTBAP_1 P-1 - 229	229	P-1	5477.06	0.481997	-156.038	117.262	-411.759	-13.349	21.0016	12.5029	24.1312	60.4086	84.1209	88.9711	0.875728
MeTBAP_1 CC - 95	95	CC	5645.57	0.935221	-156.037	99.1255	-400.843	-5.79677	11.3107	28.1814	17.7589	90	94.1839	90	2.93913
MeTBAP_1 P-1 - 230	230	P-1	3322.67	0.79452	-156.036	100.427	-402.519	-5.52328	15.1735	17.4936	15.9126	62.1491	63.4065	82.5352	1.93556
MeTBAP_1 C2 - 108	108	C2	6208.99	0.850356	-156.031	100.618	-403.677	-4.51027	31.0675	7.67191	26.7836	90	103.439	90	2.83088
MeTBAP_1 P21 - 391	391	P21	2649.93	0.996225	-156.017	89.3901	-395.214	-1.6263	13.7508	20.6316	9.41539	90	82.7724	90	1.99456
MeTBAP_1 P21-C - 74	74	P21/C	6306.55	0.837201	-156.012	104.483	-403.801	-8.24244	15.8972	31.7213	12.5596	90	84.704	90	2.40759
MeTBAP_1 P-1 - 231	231	P-1	4116.02	0.641379	-156.005	106.274	-405.024	-8.94723	16.69	43.3434	7.8443	117.998	99.3344	113.988	1.48267
MeTBAP_1 P21 - 392	392	P21	3111.13	0.848542	-156.002	101.809	-404.442	-4.90893	15.9776	12.3671	16.473	90	107.098	90	2.01892
MeTBAP_1 P21 - 393	393	P21	3231.06	0.817047	-156.001	107.544	-405.753	-9.35551	15.1811	15.7095	13.5599	90	92.3906	90	3.19717
MeTBAP_1 P21 - 394	394	P21	2871.93	0.919217	-155.995	99.6952	-400.847	-6.33219	14.6807	17.3674	11.8337	90	72.1498	90	2.05382
MeTBAP_1 P21-C - 75	75	P21/C	6323.27	0.834988	-155.966	104.548	-403.768	-8.29693	15.8891	31.7511	12.5695	90	85.6841	90	2.50499
MeTBAP_1 P21-C - 76	76	P21/C	6571.75	0.803417	-155.963	106.808	-404.873	-9.47191	15.8427	31.5097	13.222	90	84.6603	90	2.56414
MeTBAP_1 P21 - 395	395	P21	2787.74	0.946976	-155.959	95.021	-399.802	-2.64734	14.0798	18.8007	10.6917	90	80.0653	90	2.20456
MeTBAP_1 P21 - 396	396	P21	2839.14	0.929832	-155.957	98.9197	-400.113	-6.24549	14.4558	13.3233	16.2241	90	65.3135	90	2.55023
MeTBAP_1 P21 - 397	397	P21	2967.76	0.889534	-155.954	100.387	-401.95	-5.90085	10.7031	24.55	11.3082	90	87.1747	90	2.26154
MeTBAP_1 C2 - 109	109	C2	6224.1	0.848292	-155.952	100.937	-403.681	-4.74877	31.0455	7.6721	26.8269	90	76.9259	90	2.82157
MeTBAP_1 P21-C - 77	77	P21/C	6129.17	0.861431	-155.944	103.978	-402.842	-8.61128	15.4968	31.3409	13.1317	90	73.948	90	2.17845
MeTBAP_1 P21 - 398	398	P21	2968.72	0.889247	-155.934	105.016	-404.954	-7.50801	18.1576	13.8273	15.7695	90	48.5746	90	2.24523
MeTBAP_1 P21-C - 78	78	P21/C	5684.64	0.928794	-155.934	94.9666	-399.372	-3.01072	10.4291	39.2612	14.0779	90	99.5391	90	1.49763
MeTBAP_1 P21 - 399	399	P21	3072.52	0.859206	-155.933	101.665	-401.796	-7.33569	16.2227	18.1907	12.0185	90	119.968	90	2.66925
MeTBAP_1 P21 - 400	400	P21	2535.95	1.041	-155.931	87.4767	-393.627	-1.18139	28.2455	13.3155	8.06183	90	123.241	90	0.00576236
MeTBAP_1 P21 - 401	401	P21	3292.6	0.801776	-155.93	109.103	-407.742	-8.86527	13.912	15.7237	15.0677	90	92.615	90	2.77284
MeTBAP_1 P21-C - 79	79	P21/C	6885.07	0.766855	-155.926	105.063	-405.936	-6.6533	14.1084	31.9982	18.2279	90	123.207	90	2.4497
MeTBAP_1 C2 - 110	110	C2	6185.78	0.853547	-155.923	99.6155	-403.621	-3.45472	31.1064	7.68073	26.688	90	75.9593	90	2.7899
MeTBAP_1 P212121 - 36	36	P212121	6030.59	0.875512	-155.922	99.6262	-401.286	-5.78267	30.0659	15.9088	12.608	90	90	90	2.51274
MeTBAP_1 CC - 96	96	CC	5688.55	0.928155	-155.922	93.33	-397.113	-3.62122	7.88085	28.6712	25.36	90	83.0905	90	2.60723
MeTBAP_1 P21 - 402	402	P21	2990.82	0.882678	-155.916	102.273	-403.044	-6.66005	15.6731	15.8171	12.8392	90	69.9942	90	2.33869
MeTBAP_1 P21-C - 80	80	P21/C	5246.87	1.00629	-155.913	85.4489	-392.772	-0.0149219	7.86641	53.7103	14.2715	90	119.523	90	0.412358
MeTBAP_1 P21 - 403	403	P21	5429.71	0.4862	-155.904	116.308	-410.993	-13.0235	21.0707	12.3561	20.9673	90	84.0737	90	0.863354
MeTBAP_1 CC - 97	97	CC	6228.01	0.847759	-155.895	100.955	-403.9	-4.491	16.0352	50.6	7.94322	90	75.0909	90	1.92694
MeTBAP_1 P21 - 404	404	P21	2442.95	1.08063	-155.893	81.3458	-388.61	0	12.5257	10.5156	19.56	90	108.518	90	0.0134199
MeTBAP_1 P21 - 405	405	P21	2828.42	0.933359	-155.888	94.783	-399.586	-2.56474	14.0913	19.2943	10.5029	90	82.096	90	2.20344
MeTBAP_1 P21 - 406	406	P21	2824.62	0.934614	-155.888	96.7203	-398.749	-5.33785	11.7782	17.2247	14.5509	90	73.1044	90	1.83435
MeTBAP_1 P212121 - 37	37	P212121	6425.96	0.821644	-155.886	101.617	-404.483	-4.58075	7.91136	50.8019	15.9885	90	90	90	2.13777
MeTBAP_1 PBCN - 14	14	PBCN	12272.2	0.860461	-155.881	93.8912	-398.193	-3.11194	11.5168	17.4386	61.1052	90	90	90	1.07901
MeTBAP_1 CC - 98	98	CC	6348.46	0.831675	-155.881	101.249	-403.257	-5.42573	8.38432	53.0975	14.3144	90	85.0124	90	2.18378
MeTBAP_1 P21-C - 81	81	P21/C	6510.19	0.811013	-155.878	100.546	-403.497	-4.49599	8.38884	50.9938	15.6058	90	77.2097	90	2.16522
MeTBAP_1 P21 - 407	407	P21	3083.69	0.856093	-155.874	103.266	-403.055	-7.6192	9.4529	24.8939	14.7652	90	62.5617	90	1.59119
MeTBAP_1 P21 - 408	408	P21	3269.81	0.807364	-155.871	109.233	-407.692	-8.98239	13.7955	15.7258	15.0908	90	92.8537	90	2.7767
MeTBAP_1 PNA21 - 41	41	PNA21	6489.16	0.813642	-155.87	98.1613	-402.47	-3.12791	14.9559	27.0607	16.0338	90	90	90	1.89388
MeTBAP_1 P21 - 409	409	P21	2897.57	0.911084	-155.868	88.6047	-395.356	-0.611469	15.3589	24.681	7.89665	90	104.537	90	2.14895
MeTBAP_1 P21 - 410	410	P21	3089.81	0.854398	-155.866	103.02	-402.871	-7.55115	14.5817	18.4055	16.0577	90	45.8038	90	2.38921
MeTBAP_1 P21 - 411	411	P21	3739.02	0.706047	-155.863	117.657	-412.052	-13.1132	21.0268	18.6245	9.70623	90	100.369	90	3.77291
MeTBAP_1 P21 - 412	412	P21	2853.7	0.925088	-155.86	94.6545	-397.639	-4.35974	11.5906	23.1952	10.7129	90	82.2343	90	1.52582
MeTBAP_1 C2 - 111	111	C2	6323.51	0.834957	-155.853	101.518	-403.088	-5.83372	30.8274	8.10154	26.1691	90	75.3592	90	2.70216
MeTBAP_1 P212121 - 38	38	P212121	6064.79	0.870575	-155.852	98.3728	-400.574	-5.17537	25.2934	9.41293	25.4732	90	90	90	2.94836
MeTBAP_1 CC - 99	99	CC	6323.48	0.83496	-155.849	101.805	-404.419	-4.78633	16.9179	51.602	7.71626	90	69.8378	90	2.8852
MeTBAP_1 P21 - 413	413	P21	2563.56	1.02979	-155.843	86.1534	-391.113	-2.29159	11.0284	17.8168	13.1748	90	82.0063	90	0.772564
MeTBAP_1 P21 - 414	414	P21	3067.11	0.860721	-155.838	99.0699	-401.851	-4.58951	16.0604	25.8504	7.62716	90	75.6038	90	2.11471
MeTBAP_1 C2 - 112	112	C2	5350.87	0.986728	-155.834	90.9517	-396.476	-1.74979	25.2055	8.15882	26.2279	90	82.774	90	1.11783
MeTBAP_1 P21 - 415	415	P21	2601.62	1.01473	-155.83	86.8625	-394.112	0	12.4842	27.0077	7.7463	90	95.0625	90	0.351714
MeTBAP_1 P-1 - 232	232	P-1	2978.43	0.886348	-155.819	101.626	-402.177	-6.78132	13.8655	18.0144	12.0938	89.7945	86.7939	80.9462	2.13005
MeTBAP_1 P-1 - 233	233	P-1	2710.15	0.974088	-155.815	86.8335	-394.098	0	14.0234	12.0693	16.575	87.812	100.303	100.916	1.82215
MeTBAP_1 C2 - 113	113	C2	5600.09	0.942815	-155.811	94.8655	-400.827	-1.32217	17.2052	22.4045	15.4107	90	109.488	90	0.541432
MeTBAP_1 P-1 - 234	234	P-1	2738.89	0.963869	-155.81	87.4695	-394.736	0	11.9409	28.0101	8.38909	82.4039	88.7133	79.988	0.00580867
MeTBAP_1 P21 - 416	416	P21	3214.21	0.821329	-155.809	107.843	-404.93	-10.283	8.25389	21.0093	19.609	90	109.046	90	3.39649
MeTBAP_1 P21 - 417	417	P21	2795.33	0.944408	-155.804	94.7152	-399.47	-2.51976	14.1114	18.6981	10.7654	90	100.236	90	2.12467
MeTBAP_1 C2 - 114	114	C2	5182.93	1.0187	-155.803	86.2332	-393.453	0	25.1554	7.95141	25.912	90	89.9271	90	1.38059
MeTBAP_1 P21 - 418	418	P21	3296.88	0.800735	-155.791	109.193	-407.781	-8.77803	13.9268	15.7262	15.0697	90	87.3175	90	2.88468
MeTBAP_1 P21 - 419	419	P21	3149.46	0.838217	-155.78	99.2715	-400.713	-5.88746	12.9038	23.5022	10.7528	90	74.9717	90	2.78987
MeTBAP_1 P21-C - 82	82	P21/C	5221	1.01127	-155.779	90.5709	-393.051	-4.72174	7.89566	52.4682	14.7836	90	121.516	90	5.0322e-06
MeTBAP_1 PNA21 - 42	42	PNA21	6153.19	0.858068	-155.776	102.175	-402.794	-6.69011	49.5638	11.6162	10.6874	90	90	90	2.19369
MeTBAP_1 P-1 - 235	235	P-1	3702.16	0.713077	-155.766	99.4744	-401.952	-4.92839	13.9489	39.4189	7.78053	96.7704	93.6426	118.39	1.6969
MeTBAP_1 PBCA - 9	9	PBCA	11065.6	0.954279	-155.762	93.8134	-397.35	-3.68888	26.7339	36.423	11.3642	90	90	90	1.75306
MeTBAP_1 CC - 100	100	CC	5214.52	1.01253	-155.76	91.6715	-395.162	-3.69065	8.33634	48.3055	13.0099	90	84.46	90	0.501077
MeTBAP_1 P21 - 420	420	P21	3062.48	0.862021	-155.759	101.594	-402.34	-6.54412	11.6817	10.5495	25.6586	90	104.416	90	2.0299
MeTBAP_1 P21 - 421	421	P21	2759.74	0.956585	-155.752	92.5866	-395.123	-4.67778	7.8672	26.5931	13.2777	90	96.5503	90	1.84909
MeTBAP_1 C2 - 115	115	C2	6873.18	0.768182	-155.752	102.25	-402.868	-6.73218	30.4304	8.74904	31.5894	90	125.191	90	1.98051
MeTBAP_1 P212121 - 39	39	P212121	5441.4	0.970312	-155.743	92.6981	-397.403	-2.48939	28.2314	9.2807	20.7681	90	90	90	1.13239
MeTBAP_1 C2 - 116	116	C2	5047.45	1.04604	-155.742	84.8831	-391.733	-0.287964	18.7878	14.4004	18.6666	90	91.9117	90	1.09898
MeTBAP_1 PNA21 - 43	43	PNA21	6350.2	0.831447	-155.741	102.951	-404.246	-5.99901	15.0448	15.8492	26.6315	90	90	90	1.93806
MeTBAP_1 P-1 - 236	236	P-1	3102.95	0.85078	-155.737	102.508	-403.227	-6.55756	13.3684	8.53342	27.4113	96.97	91.314	90.4104	1.77965
MeTBAP_1 P21 - 422	422	P21	3379.07	0.781259	-155.737	103.758	-404.519	-6.56513	14.623	15.8973	16.7739	90	60.0625	90	1.99079
MeTBAP_1 CC - 101	101	CC	6283.66	0.840251	-155.729	98.7732	-402.047	-4.00159	15.4414	28.0703	14.5484	90	94.8179	90	1.76201
MeTBAP_1 P21 - 423	423	P21	2829.06	0.933145	-155.727	95.4626	-399.569	-3.09871	10.9674	18.3289	14.1797	90	82.9856	90	1.51049
MeTBAP_1 C2 - 117	117	C2	6472.94	0.81568	-155.724	104.865	-404.576	-7.57791	30.7452	7.73775	28.48	90	107.183	90	1.55775
MeTBAP_1 P21 - 424	424	P21	3762.44	0.701652	-155.724	118.099	-412.177	-13.2936	21.0189	18.5408	9.83639	90	101.035	90	3.2789
MeTBAP_1 PNA21 - 44	44	PNA21	5055.77	1.04432	-155.723	87.82	-390.784	-4.15691	51.5908	7.68851	12.746	90	90	90	0.334137
MeTBAP_1 P-1 - 237	237	P-1	2763.36	0.955333	-155.72	91.0579	-393.407	-4.83368	14.6238	21.1766	9.28836	85.4629	85.2048	74.9673	0.377393
MeTBAP_1 P-1 - 238	238	P-1	2841.5	0.929061	-155.72	95.5088	-397.679	-5.03149	27.4683	15.13	8.0626	61.804	81.9925	74.2108	1.6732
MeTBAP_1 C2 - 118	118	C2	6339.27	0.83288	-155.718	95.305	-398.196	-4.37827	22.9115	17.2842	16.0758	90	84.7375	90	1.24663
MeTBAP_1 P21 - 425	425	P21	3341.96	0.789933	-155.714	103.764	-404.422	-6.6399	14.5199	15.8925	16.6607	90	119.626	90	1.99618
MeTBAP_1 P-1 - 239	239	P-1	3306.22	0.798473	-155.711	103.594	-404.19	-6.69167	8.07186	20.992	27.29	111.571	90.625	126.197	3.42043
MeTBAP_1 P21 - 426	426	P21	2616.36	1.00901	-155.71	87.6042	-394.737	0	17.6113	11.3436	13.3839	90	78.1045	90	0.00271108
MeTBAP_1 P21 - 427	427	P21	2609.21	1.01177	-155.707	89.5574	-396.686	0	14.2653	13.2323	13.8262	90	88.7199	90	1.35858
MeTBAP_1 P21 - 428	428	P21	3411.32	0.773873	-155.704	111.815	-406.109	-13.0054	21.0361	14.7268	11.334	90	103.699	90	3.06048
MeTBAP_1 P-1 - 240	240	P-1	2789.2	0.94648	-155.702	90.4828	-395.161	-2.49226	13.9501	30.1329	7.90415	115.406	104.666	97.7069	1.79038
MeTBAP_1 P21 - 429	429	P21	2559.72	1.03133	-155.695	86.1629	-391.019	-2.24652	10.9824	17.8246	13.2028	90	82.0526	90	0.879793
MeTBAP_1 C2 - 119	119	C2	6254.57	0.844159	-155.69	98.279	-401.527	-3.98606	15.6475	16.0232	27.0011	90	67.5026	90	2.80067
MeTBAP_1 P21 - 430	430	P21	3455.84	0.763903	-155.684	110.74	-405.659	-12.3675	8.17288	20.976	20.9734	90	106.025	90	3.51659
MeTBAP_1 P21 - 431	431	P21	3054.8	0.86419	-155.678	101.569	-401.451	-7.32609	14.6233	18.1746	16.2736	90	44.9342	90	2.4016
MeTBAP_1 CC - 102	102	CC	6065.51	0.870471	-155.678	101.303	-401.421	-7.08458	14.9776	50.6396	8.11514	90	80.2169	90	2.2396
MeTBAP_1 P21 - 432	432	P21	2515.25	1.04957	-155.677	86.6013	-393.673	0	15.1607	13.3457	14.2497	90	60.738	90	0.181106
MeTBAP_1 P21 - 433	433	P21	3372.2	0.78285	-155.674	110.643	-408.275	-9.63117	15.8708	7.90904	26.9031	90	86.9588	90	2.05074
MeTBAP_1 P21 - 434	434	P21	3151.11	0.837776	-155.673	100.936	-401.627	-6.5295	15.7508	25.792	7.84138	90	98.4288	90	2.26828
MeTBAP_1 P212121 - 40	40	P212121	6213.71	0.84971	-155.666	101.915	-403.167	-5.9527	24.8864	30.0108	8.31979	90	90	90	2.4321
MeTBAP_1 CC - 103	103	CC	6205.2	0.850876	-155.665	101.289	-402.829	-5.6645	16.0265	52.2398	7.75859	90	72.8011	90	1.70139
MeTBAP_1 P21 - 435	435	P21	2558.18	1.03195	-155.665	87.6166	-393.283	-1.4055	25.0239	13.2379	8.08621	90	72.7501	90	0.017566
MeTBAP_1 P-1 - 241	241	P-1	3253.66	0.81137	-155.656	104.105	-404.482	-6.84688	15.9296	26.9849	7.93245	100.948	82.3921	80.4451	2.38938
MeTBAP_1 P21 - 436	436	P21	2933.94	0.899789	-155.655	100.442	-401.026	-6.57517	13.8042	15.8429	13.7486	90	77.3614	90	1.10957
MeTBAP_1 P21-C - 83	83	P21/C	6266.76	0.842517	-155.651	103.501	-405.54	-5.15712	15.9749	24.3189	16.1599	90	86.5712	90	2.4615
MeTBAP_1 P212121 - 41	41	P212121	5920.6	0.891777	-155.637	100.236	-400.879	-6.50389	12.4586	30.1556	15.759	90	90	90	2.28516
MeTBAP_1 P21 - 437	437	P21	2602.58	1.01435	-155.613	89.0814	-396.114	0	13.7807	13.2434	14.2649	90	88.5611	90	1.38009
MeTBAP_1 CC - 104	104	CC	5335.75	0.989524	-155.611	91.5357	-393.697	-4.88771	7.91068	51.0458	13.3025	90	83.3732	90	1.37929
MeTBAP_1 C2 - 120	120	C2	5175.1	1.02024	-155.61	87.9792	-394.829	-0.176353	14.9091	12.8866	27.2605	90	98.8522	90	1.58494
MeTBAP_1 P212121 - 42	42	P212121	6200.69	0.851495	-155.607	103.8	-404.206	-6.73966	29.0761	13.049	16.3429	90	90	90	3.17701
MeTBAP_1 P21 - 438	438	P21	3347.76	0.788565	-155.606	109.584	-407.567	-9.2071	14.1541	15.7236	15.0633	90	93.0127	90	2.81304
MeTBAP_1 P21 - 439	439	P21	3425.08	0.770763	-155.59	112.068	-406.19	-13.0649	21.0328	14.8507	11.2809	90	76.4189	90	3.11226
MeTBAP_1 P-1 - 242	242	P-1	3050.91	0.865293	-155.589	103.015	-404.432	-5.70045	12.3572	18.0405	14.2222	74.2184	89.4636	89.8224	3.19723
MeTBAP_1 C2 - 121	121	C2	6290.64	0.839319	-155.58	99.3144	-399.873	-6.56855	29.179	8.48307	30.1307	90	57.5067	90	1.90421
MeTBAP_1 P21 - 440	440	P21	2533.79	1.04189	-155.579	85.8016	-390.616	-2.16445	10.8393	17.8973	13.2058	90	98.4861	90	0.573414
MeTBAP_1 P21 - 441	441	P21	3364.57	0.784626	-155.576	101.472	-403.159	-5.47614	15.9415	15.6673	16.323	90	55.6176	90	1.8288
MeTBAP_1 P-1 - 243	243	P-1	3211.66	0.821981	-155.576	95.1529	-399.101	-3.18769	8.60757	27.8082	15.6014	119.645	93.664	94.6275	1.76388
MeTBAP_1 P21 - 442	442	P21	3236.6	0.815648	-155.564	100.8	-402.208	-5.72045	16.1376	15.8996	12.9381	90	77.1549	90	2.67586
MeTBAP_1 P21 - 443	443	P21	3074.71	0.858593	-155.547	103.086	-402.789	-7.37821	13.3767	24.6754	9.50597	90	101.499	90	1.68807
MeTBAP_1 P-1 - 244	244	P-1	3096.52	0.852545	-155.546	99.9822	-403.574	-3.49126	15.139	7.85707	31.7577	123.64	90.2275	98.2357	2.23443
MeTBAP_1 PNA21 - 45	45	PNA21	6308.58	0.836932	-155.545	103.011	-404.106	-5.99969	52.1518	12.8277	9.43007	90	90	90	1.67803
MeTBAP_1 P21 - 444	444	P21	3171.96	0.83227	-155.544	103.179	-405.078	-5.19787	15.1567	16.0668	15.3117	90	121.713	90	2.5308
MeTBAP_1 P212121 - 43	43	P212121	5284.28	0.999163	-155.543	87.536	-394.51	0	51.3341	12.8389	8.01773	90	90	90	1.08547
MeTBAP_1 P-1 - 245	245	P-1	2592.48	1.0183	-155.543	89.5629	-391.505	-5.01797	7.71528	27.1639	12.9537	104.691	91.6496	98.2991	1.1627
MeTBAP_1 P21 - 445	445	P21	2570.16	1.02714	-155.541	86.636	-391.131	-2.45598	10.8346	18.1223	13.22	90	98.0457	90	0.883091
MeTBAP_1 PNA21 - 46	46	PNA21	5921.8	0.891597	-155.537	98.8532	-398.998	-6.90124	18.0882	16.191	20.2202	90	90	90	2.17045
MeTBAP_1 P21 - 446	446	P21	3156.35	0.836386	-155.536	100.873	-401.619	-6.33934	15.8221	25.801	7.80618	90	97.9114	90	2.21575
MeTBAP_1 P-1 - 246	246	P-1	3286.54	0.803253	-155.535	110.152	-408.278	-8.98285	15.7045	14.9604	17.6778	71.0705	59.0382	90.6511	3.0348
MeTBAP_1 P21 - 447	447	P21	3394.8	0.777637	-155.531	111.457	-405.887	-12.6924	21.0298	14.5161	11.4623	90	104.024	90	3.02626
MeTBAP_1 P-1 - 247	247	P-1	3240.8	0.814591	-155.526	110.233	-408.292	-9.0319	28.6194	13.7408	8.81498	93.653	100.281	106.796	2.01409
MeTBAP_1 C2 - 122	122	C2	6587.44	0.801504	-155.524	102.083	-403.701	-5.48069	30.7299	8.24434	26.4774	90	79.1204	90	2.20492
MeTBAP_1 P21 - 448	448	P21	3036.55	0.869382	-155.516	102.376	-403.83	-5.58834	12.9507	15.8735	17.4586	90	57.787	90	0
MeTBAP_1 P21 - 449	449	P21	2852.87	0.925359	-155.515	95.4388	-399.089	-3.34955	10.6935	18.8214	14.2335	90	84.7818	90	0.971487
MeTBAP_1 PNA21 - 47	47	PNA21	6637.96	0.795403	-155.513	98.1159	-401.032	-4.17694	26.8483	16.0141	15.4388	90	90	90	1.88919
MeTBAP_1 P21 - 450	450	P21	2526.97	1.0447	-155.51	83.4688	-390.376	0	7.83406	24.3871	14.7249	90	116.07	90	0.897657
MeTBAP_1 P21 - 451	451	P21	3128.58	0.843811	-155.502	101.859	-403.026	-5.87987	15.2547	15.8696	12.9236	90	89.8006	90	3.24144
MeTBAP_1 P21-C - 84	84	P21/C	6021.53	0.87683	-155.502	99.8816	-402.928	-3.97553	7.51629	51.6755	15.952	90	76.3751	90	2.43828
MeTBAP_1 P21 - 452	452	P21	2525.3	1.04539	-155.492	83.6049	-390.494	0	7.80535	24.4355	16.0914	90	124.632	90	1.03186
MeTBAP_1 C2 - 123	123	C2	6365.73	0.829418	-155.485	102.724	-402.82	-6.94272	30.778	7.7721	27.1045	90	100.944	90	3.0734
MeTBAP_1 P21 - 453	453	P21	3105.74	0.850014	-155.484	105.136	-404.806	-7.35313	14.4611	13.7201	19.6102	90	127.04	90	2.99878
MeTBAP_1 CC - 105	105	CC	5287.05	0.998639	-155.478	87.416	-394.325	0	7.88693	54.7257	12.2757	90	93.7488	90	1.40291
MeTBAP_1 P21 - 454	454	P21	3184.49	0.828995	-155.476	107.555	-404.21	-10.3766	14.9283	15.4151	15.5891	90	62.584	90	3.78816
MeTBAP_1 P21 - 455	455	P21	3415.31	0.772967	-155.469	111.973	-406.015	-13.023	11.2507	14.8378	21.0389	90	103.484	90	2.84265
MeTBAP_1 P-1 - 248	248	P-1	2749.18	0.96026	-155.465	95.2895	-397.458	-4.75563	8.3956	21.2498	15.5382	84.7477	94.7412	92.4982	0.773196
MeTBAP_1 P-1 - 249	249	P-1	2746.1	0.961338	-155.458	88.6525	-395.569	0	12.5375	25.5976	11.8712	132.1	100.178	89.9427	2.70636
MeTBAP_1 PNA21 - 48	48	PNA21	5648.78	0.934689	-155.454	95.4344	-398.822	-3.54363	27.9253	9.98049	20.2677	90	90	90	2.03014
MeTBAP_1 P21 - 456	456	P21	3087.73	0.854974	-155.444	96.8889	-400.951	-2.91806	15.5321	16.0867	12.5092	90	81.0744	90	2.76828
MeTBAP_1 P-1 - 250	250	P-1	3189.3	0.827746	-155.44	104.969	-406.019	-5.94645	14.5361	15.7971	14.8661	76.5728	84.9051	73.9156	2.18319
MeTBAP_1 P21 - 457	457	P21	3309.7	0.797634	-155.439	103.681	-403.699	-6.99853	14.5106	15.9769	15.5105	90	66.9868	90	1.99835
MeTBAP_1 PBCA - 10	10	PBCA	12235.7	0.863027	-155.434	100.985	-401.281	-6.66814	15.8228	30.4965	25.3568	90	90	90	2.36261
MeTBAP_1 P212121 - 44	44	P212121	6164.05	0.856555	-155.426	102.707	-403.659	-6.00931	25.486	15.8507	15.2587	90	90	90	2.89871
MeTBAP_1 PNA21 - 49	49	PNA21	5124.71	1.03027	-155.422	87.1665	-393.996	0	53.5723	7.78935	12.2808	90	90	90	1.38458
MeTBAP_1 C2 - 124	124	C2	6179.04	0.854478	-155.421	101.548	-402.195	-6.30913	17.7934	21.9186	16.3474	90	104.264	90	0.981831
MeTBAP_1 CC - 106	106	CC	6338	0.833047	-155.418	105.15	-405.829	-6.29206	15.9281	15.1748	26.2661	90	93.3218	90	2.10097
MeTBAP_1 P21 - 458	458	P21	2853	0.925315	-155.409	93.9492	-399.104	-1.73878	14.0725	25.4448	8.23308	90	75.4129	90	1.91695
MeTBAP_1 P21 - 459	459	P21	3205.26	0.823624	-155.401	105.09	-405.516	-6.53405	18.8063	14.6198	15.7485	90	47.7526	90	1.78157
MeTBAP_1 P21 - 460	460	P21	2868.01	0.920475	-155.4	95.3631	-398.925	-3.32677	10.8289	18.7296	14.206	90	84.4969	90	1.01811
MeTBAP_1 P-1 - 251	251	P-1	2719.21	0.970845	-155.4	93.5747	-397.621	-2.80448	14.9513	24.7916	8.47648	96.8668	117.145	97.0641	5.03217e-05
MeTBAP_1 P21 - 461	461	P21	2913.97	0.905955	-155.395	103.65	-400.366	-10.1773	7.83231	21.7107	17.5547	90	102.532	90	2.09443
MeTBAP_1 C2 - 125	125	C2	8081.16	0.653353	-155.394	119.408	-412.495	-13.9896	21.0111	21.527	19.6337	90	114.495	90	2.48758
MeTBAP_1 CC - 107	107	CC	5241.49	1.00732	-155.393	92.1417	-394.036	-4.92394	8.34344	48.9321	12.879	90	94.5407	90	0.617743
MeTBAP_1 PNA21 - 50	50	PNA21	5431.14	0.972145	-155.389	93.7084	-398.269	-2.27861	14.006	14.8945	26.0347	90	90	90	0.684904
MeTBAP_1 P21 - 462	462	P21	2528.36	1.04412	-155.387	83.7969	-390.582	0	7.7937	24.4529	14.7609	90	116.002	90	0.867258
MeTBAP_1 CC - 108	108	CC	6353.59	0.831003	-155.382	100.769	-402.866	-4.83823	7.93377	30.9357	26.4599	90	78.0544	90	2.87264
MeTBAP_1 P21 - 463	463	P21	2536.2	1.0409	-155.382	85.8787	-390.54	-2.12047	10.8029	17.9397	13.2277	90	98.3757	90	0.778683
MeTBAP_1 C2 - 126	126	C2	6353.8	0.830976	-155.381	101.106	-403.74	-4.3011	18.2916	21.2612	17.1357	90	107.554	90	1.37149
MeTBAP_1 P21 - 464	464	P21	2872.29	0.919102	-155.379	99.5986	-399.913	-6.55396	13.5008	16.1803	17.1895	90	130.1	90	0.170363
MeTBAP_1 P-1 - 252	252	P-1	2999.59	0.880095	-155.379	97.2875	-400.836	-3.34838	14.2398	8.27177	26.5142	93.0695	79.6205	78.6986	1.94619
MeTBAP_1 PBCA - 11	11	PBCA	10542.2	1.00166	-155.363	91.4761	-396.771	-1.49717	16.3632	28.2031	22.8438	90	90	90	0.139289
MeTBAP_1 P21 - 465	465	P21	2990.87	0.882663	-155.36	99.2126	-400.947	-5.1423	8.50912	13.3457	27.9897	90	70.2145	90	2.73328
MeTBAP_1 PNA21 - 51	51	PNA21	6559.51	0.804916	-155.357	106.328	-404.838	-8.41935	15.8068	52.5936	7.89032	90	90	90	2.05098
MeTBAP_1 P-1 - 253	253	P-1	2569.54	1.02739	-155.353	88.3352	-395.098	0	21.032	7.64798	18.1036	88.6461	93.3936	117.877	0.723705
MeTBAP_1 CC - 109	109	CC	6313.93	0.836223	-155.349	102.751	-402.871	-6.77889	7.71378	30.8031	30.8861	90	120.644	90	2.54645
MeTBAP_1 P-1 - 254	254	P-1	3313.05	0.796827	-155.349	99.5736	-403.341	-3.1601	15.4858	16.2481	16.0476	73.1666	60.899	72.3793	1.33212
MeTBAP_1 CC - 110	110	CC	6293.44	0.838945	-155.346	101.476	-403.459	-4.91046	7.94755	30.9399	30.9699	90	124.268	90	2.01119
MeTBAP_1 CC - 111	111	CC	5333.64	0.989915	-155.334	91.4003	-393.646	-4.52619	7.88995	51.2517	14.6536	90	64.1731	90	1.28121
MeTBAP_1 P212121 - 45	45	P212121	6322.99	0.835024	-155.334	100.92	-403.089	-4.71469	14.4042	20.3017	21.6222	90	90	90	1.22714
MeTBAP_1 P212121 - 46	46	P212121	6117.74	0.863039	-155.334	101.65	-402.374	-6.13918	16.4398	12.8383	28.9858	90	90	90	3.2076
MeTBAP_1 P-1 - 255	255	P-1	2719.63	0.970693	-155.326	91.9639	-395.466	-3.27618	14.9838	28.7357	8.36274	98.7829	117.985	111.443	0.892645
MeTBAP_1 C2 - 127	127	C2	6487.81	0.813812	-155.326	100.037	-402.655	-4.27458	28.1051	15.2753	15.2343	90	82.7367	90	2.07099
MeTBAP_1 P21 - 466	466	P21	3340.32	0.790321	-155.323	96.8121	-401.29	-2.42894	18.4564	7.95962	23.4291	90	76.0472	90	1.6415
MeTBAP_1 P21 - 467	467	P21	3381.48	0.780702	-155.32	105.061	-405.319	-6.65225	15.8045	15.805	14.085	90	73.9694	90	2.17686
MeTBAP_1 P21 - 468	468	P21	2839.7	0.929649	-155.313	95.4185	-398.843	-3.3701	10.7272	18.6257	14.2615	90	94.7472	90	1.05279
MeTBAP_1 P-1 - 256	256	P-1	2836.7	0.930634	-155.301	96.579	-398.222	-5.13902	12.9224	7.90987	28.6353	91.6573	87.5455	104.014	2.34117
MeTBAP_1 P21 - 469	469	P21	3039.75	0.868468	-155.299	99.2392	-399.138	-6.92588	7.93036	25.609	15.2661	90	101.348	90	2.57413
MeTBAP_1 P-1 - 257	257	P-1	3292.53	0.801793	-155.298	97.9572	-401.56	-3.27059	14.1956	33.4137	8.45539	85.1563	65.0531	65.6184	0.77133
MeTBAP_1 C2 - 128	128	C2	6045.06	0.873416	-155.285	97.6167	-401.715	-2.70896	16.256	22.9741	19.3955	90	123.432	90	3.0443
MeTBAP_1 CC - 112	112	CC	5332.67	0.990096	-155.284	91.3839	-393.62	-4.48543	7.87984	51.31	19.4252	90	137.236	90	1.23371
MeTBAP_1 P-1 - 258	258	P-1	3309.45	0.797695	-155.284	100.536	-401.648	-5.74985	15.1588	19.5495	15.8733	68.4095	49.7416	70.7128	1.81225
MeTBAP_1 PNA21 - 52	52	PNA21	6287.89	0.839686	-155.28	92.1971	-396.314	-2.70966	15.3263	20.012	20.5012	90	90	90	0.860783
MeTBAP_1 P21 - 470	470	P21	2561.12	1.03077	-155.278	86.8394	-392.936	-0.589883	13.2612	13.1883	14.693	90	94.6841	90	1.37789
MeTBAP_1 P21 - 471	471	P21	2620.8	1.0073	-155.275	91.4134	-395.65	-2.46313	16.7382	13.29	13.7351	90	59.0665	90	0.987364
MeTBAP_1 P21 - 472	472	P21	2682.44	0.984152	-155.265	94.4529	-395.928	-5.23117	15.46	12.8056	15.431	90	118.59	90	2.40207
MeTBAP_1 P-1 - 259	259	P-1	3447.97	0.765647	-155.26	111.259	-407.526	-10.594	15.798	16.9961	13.5391	80.9925	83.5818	74.3407	2.52635
MeTBAP_1 P212121 - 47	47	P212121	6173.41	0.855258	-155.256	100.36	-401.42	-5.73156	12.6913	30.5834	15.905	90	90	90	2.4973
MeTBAP_1 P21 - 473	473	P21	2925.19	0.90248	-155.255	105.754	-405.667	-6.84373	17.1947	13.5147	15.8533	90	52.5628	90	1.78964
MeTBAP_1 P-1 - 260	260	P-1	3142.55	0.84006	-155.254	104.773	-402.812	-8.76245	9.90842	34.7523	11.7947	66.8168	91.4438	60.9325	3.13735
MeTBAP_1 P21 - 474	474	P21	2926.32	0.902132	-155.247	100.502	-400.571	-6.67995	15.7237	12.5306	15.7111	90	109.031	90	2.04051
MeTBAP_1 C2 - 129	129	C2	7410.47	0.712485	-155.245	107.105	-403.027	-10.9635	20.6496	21.1065	24.0953	90	135.118	90	2.48372
MeTBAP_1 CC - 113	113	CC	5213.21	1.01278	-155.245	87.4263	-394.092	0	7.63626	55.3391	12.364	90	93.8231	90	1.05766
MeTBAP_1 P21 - 475	475	P21	3282.2	0.804316	-155.243	98.9411	-403.007	-2.75047	14.9788	25.7976	8.61632	90	99.668	90	2.33855
MeTBAP_1 P21-C - 85	85	P21/C	6625.42	0.796909	-155.238	98.6138	-402.11	-3.31945	15.6947	31.1132	15.3582	90	62.0598	90	1.84593
MeTBAP_1 P-1 - 261	261	P-1	3173.86	0.83177	-155.234	103.724	-406.336	-4.17517	16.0621	15.1597	15.6622	83.8696	121.999	101.082	1.95835
MeTBAP_1 P21 - 476	476	P21	3354.42	0.787001	-155.233	96.8942	-401.266	-2.44694	23.3021	7.98018	18.5723	90	103.766	90	1.53817
MeTBAP_1 C2 - 130	130	C2	6622.27	0.797288	-155.233	108.863	-406.047	-9.62783	17.7986	21.0229	23.4206	90	130.916	90	3.75297
MeTBAP_1 P212121 - 48	48	P212121	5311.69	0.994007	-155.214	90.4033	-395.355	-1.69679	8.01609	51.8683	12.7752	90	90	90	1.24203
MeTBAP_1 P21 - 477	477	P21	2566.19	1.02873	-155.211	88.2541	-393.374	-1.50015	24.9682	13.194	8.12341	90	73.5223	90	0.00816226
MeTBAP_1 P21 - 478	478	P21	3211.22	0.822095	-155.208	98.5219	-400.959	-4.33039	12.8958	16.0276	15.9564	90	76.8269	90	2.64571
MeTBAP_1 P21 - 479	479	P21	3188.01	0.82808	-155.204	99.4317	-401.487	-4.70427	7.86138	15.961	27.0612	90	110.134	90	0.890759
MeTBAP_1 P21 - 480	480	P21	3148.48	0.838476	-155.197	103.245	-405.097	-4.89346	15.8788	13.1723	15.934	90	109.142	90	1.88105
MeTBAP_1 P21 - 481	481	P21	2834.82	0.931249	-155.192	93.2421	-398.444	-1.47067	14.3295	25.4147	8.10746	90	73.7642	90	2.29227
MeTBAP_1 P-1 - 262	262	P-1	3328.71	0.793079	-155.187	105.976	-402.532	-10.2122	8.07187	25.7048	17.5686	85.2606	104.202	72.8304	2.33672
MeTBAP_1 P21-C - 86	86	P21/C	5907.34	0.893778	-155.187	101.373	-402.423	-5.64482	14.2766	40.9954	10.6094	90	72.0542	90	1.87655
MeTBAP_1 P21 - 482	482	P21	3039.79	0.868457	-155.187	102.437	-403.413	-5.73622	15.2777	15.8444	12.87	90	102.649	90	2.00609
MeTBAP_1 P21 - 483	483	P21	3194.62	0.826366	-155.183	101.669	-401.899	-6.50981	8.20192	25.3169	15.8513	90	76.0669	90	2.16107
MeTBAP_1 C2 - 131	131	C2	5211.34	1.01315	-155.175	86.7453	-393.341	0	24.3286	13.7149	16.5869	90	109.675	90	0
MeTBAP_1 P21 - 484	484	P21	3190.51	0.82743	-155.171	104.779	-406	-5.50656	12.1824	10.2718	28.3374	90	115.875	90	1.75685
MeTBAP_1 C2 - 132	132	C2	5927.08	0.890802	-155.17	100.671	-401.985	-5.36664	23.8336	11.5149	26.6845	90	125.969	90	2.24362
MeTBAP_1 P-1 - 263	263	P-1	2751.47	0.959461	-155.162	90.7252	-395.064	-2.28301	14.6051	8.05465	25.1067	86.4661	83.2993	69.7582	1.46264
MeTBAP_1 P21 - 485	485	P21	2794.58	0.94466	-155.16	95.4097	-399.194	-2.84552	11.2939	17.6118	14.176	90	82.3486	90	1.42794
MeTBAP_1 P-1 - 264	264	P-1	2624.59	1.00584	-155.158	87.4941	-394.078	-7.81168e-06	13.8953	15.2023	14.2811	116.768	94.3595	98.8898	1.17188
MeTBAP_1 CC - 114	114	CC	5205.68	1.01425	-155.155	87.2803	-393.855	0	7.66355	54.3947	14.0854	90	117.553	90	1.19868
MeTBAP_1 P-1 - 265	265	P-1	3007.93	0.877656	-155.141	97.3188	-400.267	-3.7122	7.98029	14.2937	27.3029	98.3944	94.062	101.074	2.38545
MeTBAP_1 P21 - 486	486	P21	2685.96	0.982863	-155.138	87.6445	-394.225	0	17.8216	7.96361	18.9277	90	89.0737	90	2.28636
MeTBAP_1 CC - 115	115	CC	5305.14	0.995234	-155.138	87.7203	-394.292	0	7.89862	54.7281	14.1514	90	119.862	90	1.67358
MeTBAP_1 C2 - 133	133	C2	6196.89	0.852016	-155.126	103.134	-402.74	-7.05804	17.1398	20.1654	18.3932	90	102.896	90	1.81437
MeTBAP_1 P-1 - 266	266	P-1	3221.95	0.819358	-155.107	107.397	-408.35	-5.71578	12.8775	27.3425	9.59323	98.7615	90.2962	104.946	2.46034
MeTBAP_1 P-1 - 267	267	P-1	2709.24	0.974415	-155.107	93.1112	-394.946	-4.72062	12.1484	27.5262	8.4246	95.7211	76.2404	85.8561	0.122122
MeTBAP_1 CC - 116	116	CC	6277.97	0.841013	-155.104	101.419	-403.133	-4.93665	7.95517	30.9653	27.2074	90	69.5068	90	2.74334
MeTBAP_1 P21 - 487	487	P21	3316.34	0.796037	-155.1	109.417	-407.906	-8.18993	15.0536	15.754	13.9964	90	92.414	90	2.74244
MeTBAP_1 PNA21 - 53	53	PNA21	6185.12	0.853638	-155.088	101.308	-401.732	-6.20106	51.3572	12.7992	9.40941	90	90	90	1.52313
MeTBAP_1 P21 - 488	488	P21	3143.19	0.839888	-155.078	102.173	-402.372	-6.42606	15.0833	16.0075	13.0863	90	84.1521	90	3.70449
MeTBAP_1 P-1 - 268	268	P-1	3129.37	0.843597	-155.073	104.955	-405.25	-6.32262	11.5337	23.0765	13.6853	100.413	104.914	111.09	2.12146
MeTBAP_1 P21 - 489	489	P21	3113.32	0.847945	-155.068	103.158	-403.943	-5.82412	12.1684	10.3121	24.8824	90	94.3428	90	2.06177
MeTBAP_1 CC - 117	117	CC	6779.6	0.778785	-155.068	100.015	-402.949	-3.72496	15.2211	28.1175	16.105	90	79.6116	90	1.68845
MeTBAP_1 P21-C - 87	87	P21/C	7041.79	0.749789	-155.058	111.916	-408.372	-10.2154	14.8183	29.843	16.0013	90	95.6507	90	1.6513
MeTBAP_1 P212121 - 49	49	P212121	6863.34	0.769284	-155.057	112.182	-410.115	-8.72224	27.2663	11.6448	21.616	90	90	90	2.99618
MeTBAP_1 PNA21 - 54	54	PNA21	6667.74	0.79185	-155.056	107.13	-404.057	-9.71129	16.3212	21.2585	19.2174	90	90	90	4.36044
MeTBAP_1 P21 - 490	490	P21	2914.76	0.905709	-155.052	95.2097	-398.836	-2.92471	14.1931	26.8555	7.94568	90	105.76	90	2.57725
MeTBAP_1 P21 - 491	491	P21	3141.13	0.840439	-155.048	101.366	-401.35	-6.61068	16.2889	26.0981	7.72166	90	73.1203	90	2.18116
MeTBAP_1 P-1 - 269	269	P-1	3295.52	0.801065	-155.044	104.711	-405.44	-5.89141	16.0263	15.3893	16.8743	77.0494	67.5693	59.0022	1.98323
MeTBAP_1 P21 - 492	492	P21	2951.15	0.894543	-155.041	100.861	-400.703	-6.70647	15.769	12.5672	15.4867	90	105.931	90	1.97776
MeTBAP_1 P212121 - 50	50	P212121	6275.73	0.841313	-155.04	103.387	-403.801	-6.17322	28.6411	15.8258	13.8456	90	90	90	2.13722
MeTBAP_1 C2 - 134	134	C2	6471.99	0.815801	-155.036	99.9627	-402.586	-3.97704	28.0995	15.2694	15.2073	90	97.2989	90	0
MeTBAP_1 P-1 - 270	270	P-1	2942.96	0.897031	-155.034	102.994	-404.052	-5.48125	7.7765	29.8992	15.847	108.262	115.117	100.683	1.20294
MeTBAP_1 PBCA - 12	12	PBCA	12139.5	0.869862	-155.03	100.778	-400.919	-6.41334	27.229	27.6311	16.1351	90	90	90	1.38569
MeTBAP_1 CC - 118	118	CC	6367.24	0.829221	-155.026	102.647	-402.485	-6.74375	7.74715	30.8095	27.6583	90	74.6862	90	1.74993
MeTBAP_1 P21 - 493	493	P21	2697.38	0.978701	-155.02	90.0811	-396.547	0	7.99047	26.1369	14.7321	90	118.753	90	3.1508
MeTBAP_1 C2 - 135	135	C2	7990.95	0.660729	-155.019	118.979	-411.87	-13.8049	21.0412	21.2228	19.593	90	65.9683	90	2.56469
MeTBAP_1 P-1 - 271	271	P-1	2933.04	0.900066	-155.013	97.409	-399.245	-4.68028	13.2865	8.29317	30.0956	83.9509	117.179	91.8064	2.03857
MeTBAP_1 P21 - 494	494	P21	3181.34	0.829815	-155.012	103.75	-400.855	-9.46078	15.6089	13.1064	21.077	90	132.455	90	2.33365
MeTBAP_1 CC - 119	119	CC	6518.73	0.809951	-155.009	104.282	-404.611	-6.24855	7.86456	39.9397	20.9228	90	82.6985	90	3.30034
MeTBAP_1 P-1 - 272	272	P-1	2625.96	1.00532	-155.006	87.4353	-393.861	-0.00583931	8.01711	27.9586	12.7446	111.413	99.0073	87.9705	1.57598
MeTBAP_1 CC - 120	120	CC	6785.58	0.778099	-155.003	100.007	-402.866	-3.73627	15.2098	28.1223	16.0678	90	99.134	90	1.80375
MeTBAP_1 P-1 - 273	273	P-1	2971.37	0.888453	-155.002	100.024	-399.883	-6.65445	14.9041	15.4721	13.2463	76.8416	88.8233	91.9626	2.19152
MeTBAP_1 P212121 - 51	51	P212121	6400.29	0.824939	-154.999	101.876	-402.24	-6.19335	7.90011	15.851	51.1103	90	90	90	1.79499
MeTBAP_1 PBCN - 15	15	PBCN	12741	0.828794	-154.993	100.32	-402.47	-4.39854	50.9182	15.9854	15.6534	90	90	90	2.83408
MeTBAP_1 P-1 - 274	274	P-1	3116.86	0.846983	-154.993	103.923	-403.675	-6.78261	8.75986	28.6698	14.2741	74.6662	66.0257	92.0606	1.12815
MeTBAP_1 PBCA - 13	13	PBCA	12523.2	0.84321	-154.991	101.091	-401.56	-6.06645	61.8978	7.86732	25.7167	90	90	90	2.4297
MeTBAP_1 P21 - 495	495	P21	3382.03	0.780575	-154.989	99.6107	-401.499	-4.69052	25.1484	15.9806	8.43325	90	93.7293	90	2.10442
MeTBAP_1 P21 - 496	496	P21	3232.85	0.816595	-154.979	102.779	-402.634	-6.68801	15.4637	14.0026	16.8521	90	117.632	90	2.56887
MeTBAP_1 P21 - 497	497	P21	3028.29	0.871755	-154.974	104.638	-407.529	-3.60772	11.6868	24.4576	10.5981	90	88.542	90	2.42152
MeTBAP_1 P-1 - 275	275	P-1	3260.86	0.809581	-154.97	105.303	-404.517	-7.32465	15.9037	22.2747	13.7968	48.4475	72.2651	63.0692	3.06902
MeTBAP_1 P-1 - 276	276	P-1	3502.98	0.753622	-154.964	111.148	-407.39	-10.3314	11.5858	14.6438	22.037	108.266	89.4681	99.0523	2.5415
MeTBAP_1 P-1 - 277	277	P-1	2573.2	1.02593	-154.962	87.4201	-393.061	-0.732027	13.2119	14.7061	13.2934	89.1929	90.9242	85.2118	1.69537
MeTBAP_1 P21 - 498	498	P21	2876.95	0.917613	-154.962	100.426	-401.016	-5.86224	14.7339	13.3338	16.1057	90	65.4013	90	2.6627
MeTBAP_1 P21 - 499	499	P21	3151.7	0.837621	-154.958	104.275	-403.904	-6.87733	12.1755	10.0725	30.186	90	121.64	90	3.15139
MeTBAP_1 P21 - 500	500	P21	3266.27	0.808239	-154.956	102.004	-402.137	-6.39272	15.8448	26.0702	8.20352	90	74.5518	90	0.951788
MeTBAP_1 C2 - 136	136	C2	6611.31	0.798609	-154.954	99.6516	-401.799	-4.38424	16.4061	15.9909	26.1386	90	74.6029	90	2.56142
MeTBAP_1 P-1 - 278	278	P-1	3255.03	0.811031	-154.951	105.787	-403.495	-8.81066	8.17077	23.9548	17.5406	97.9541	74.9996	99.3984	2.71506
MeTBAP_1 P21 - 501	501	P21	2980.93	0.885605	-154.95	100.977	-401.014	-6.42741	15.8657	12.6066	15.1148	90	99.5856	90	2.0663
MeTBAP_1 CC - 121	121	CC	6498.84	0.81243	-154.949	104.101	-404.477	-6.13948	7.83459	40.0017	20.9169	90	82.4755	90	3.32113
MeTBAP_1 P21 - 502	502	P21	2924.46	0.902706	-154.947	102.595	-402.676	-6.36845	12.007	15.6946	15.6828	90	98.2902	90	2.01937
MeTBAP_1 C2 - 137	137	C2	6962.31	0.758348	-154.944	112.433	-406.852	-12.131	21.0714	23.8361	16.8827	90	124.807	90	3.39499
MeTBAP_1 P-1 - 279	279	P-1	3342.37	0.789837	-154.934	107.578	-405.677	-8.41782	13.5239	9.02434	29.3583	104.93	105.08	87.0457	2.6784
MeTBAP_1 C2 - 138	138	C2	6965.53	0.757998	-154.923	112.569	-406.425	-12.6732	21.074	23.7248	13.9446	90	87.5385	90	3.46993
MeTBAP_1 CC - 122	122	CC	6894.53	0.765804	-154.917	112.448	-406.501	-12.4652	23.5963	21.1083	13.851	90	92.0295	90	3.26782
MeTBAP_1 P21-C - 88	88	P21/C	5852.02	0.902228	-154.914	96.9209	-398.774	-4.56232	7.90257	53.8683	13.9338	90	80.6039	90	0.98382
MeTBAP_1 P-1 - 280	280	P-1	3373.12	0.782638	-154.908	108.68	-405.852	-9.32487	14.1999	30.5306	8.2618	93.2576	85.2565	71.5588	2.67635
MeTBAP_1 P21 - 503	503	P21	2516.07	1.04922	-154.905	84.1553	-390.454	0	13.3739	24.3392	7.75959	90	84.9649	90	0.909167
MeTBAP_1 P-1 - 281	281	P-1	3541.83	0.745356	-154.902	111.473	-405.675	-12.3164	22.3165	8.43405	33.3638	112.615	122.113	109.698	2.82329
MeTBAP_1 P21 - 504	504	P21	2888.14	0.914057	-154.901	100.39	-400.87	-5.91457	13.885	15.6684	13.673	90	76.1483	90	0.96857
MeTBAP_1 P-1 - 282	282	P-1	4632.58	0.569861	-154.899	111.073	-407.452	-10.264	8.01718	20.9972	40.9192	74.0781	54.8974	55.529	4.1103
MeTBAP_1 P-1 - 283	283	P-1	2997.23	0.880789	-154.886	92.3576	-397.05	-1.71104	13.1529	27.7454	8.59187	81.7329	89.9849	75.1629	2.18203
MeTBAP_1 P21 - 505	505	P21	2873.48	0.91872	-154.885	94.5927	-397.518	-3.44931	10.8197	18.5476	14.3287	90	87.8709	90	1.88287
MeTBAP_1 C2 - 139	139	C2	6965.81	0.757967	-154.88	112.557	-406.419	-12.6247	21.0668	23.7293	13.9425	90	91.9507	90	3.44918
MeTBAP_1 P-1 - 284	284	P-1	3338.37	0.790783	-154.879	104.015	-403.597	-6.88066	15.7889	31.7963	8.37907	58.3934	71.8954	71.1896	2.68077
MeTBAP_1 P21 - 506	506	P21	2670.84	0.988426	-154.87	87.2994	-393.608	0	7.92315	26.6568	14.3142	90	62.0595	90	1.19966
MeTBAP_1 PBCN - 16	16	PBCN	12323.6	0.856867	-154.868	103.057	-402.643	-6.81685	30.1204	19.4823	21.0009	90	90	90	2.00911
MeTBAP_1 PNA21 - 55	55	PNA21	6155.88	0.857693	-154.858	100.503	-401.433	-5.46179	18.9393	18.4622	17.6052	90	90	90	2.76571
MeTBAP_1 C2 - 140	140	C2	6978.94	0.756541	-154.857	112.69	-406.439	-12.716	21.0799	23.7186	13.9803	90	86.7859	90	3.90537
MeTBAP_1 C2 - 141	141	C2	5181.19	1.01904	-154.851	86.6673	-392.935	0	25.3786	7.78231	26.4516	90	97.3653	90	2.26312
MeTBAP_1 P212121 - 52	52	P212121	5489.27	0.961851	-154.848	89.5902	-395.102	-0.794418	55.4093	8.06172	12.2886	90	90	90	2.44872
MeTBAP_1 C2 - 142	142	C2	6237.73	0.846439	-154.848	103.411	-402.849	-6.95176	17.3959	20.0281	18.3769	90	103.032	90	2.00511
MeTBAP_1 P-1 - 285	285	P-1	3100.14	0.851551	-154.848	101.84	-402.998	-5.22849	7.92747	15.9617	28.2325	80.2056	75.5528	63.9368	2.09675
MeTBAP_1 P21 - 507	507	P21	3136.76	0.84161	-154.844	102.14	-402.21	-6.31904	15.1508	15.8747	13.1004	90	95.4169	90	3.71046
MeTBAP_1 P21 - 508	508	P21	3334.1	0.791796	-154.838	104.239	-403.806	-6.85334	16.4225	13.0132	15.7627	90	81.7875	90	3.49121
MeTBAP_1 P21 - 509	509	P21	3329.04	0.792999	-154.83	104.286	-403.879	-6.81841	15.7196	13.048	16.3876	90	97.9382	90	3.41524
MeTBAP_1 P-1 - 286	286	P-1	2726.75	0.968159	-154.829	92.901	-397.325	-1.85843	9.65779	15.2722	30.784	61.3966	43.159	69.6911	0.660644
MeTBAP_1 PBCN - 17	17	PBCN	12392.9	0.852079	-154.827	102.349	-403.332	-5.38213	30.3144	19.4713	20.9956	90	90	90	1.90934
MeTBAP_1 P212121 - 53	53	P212121	6193.38	0.8525	-154.823	101.397	-401.715	-6.04238	12.7771	30.4957	15.8949	90	90	90	2.55286
MeTBAP_1 C2 - 143	143	C2	6148.08	0.858781	-154.811	99.4943	-402.844	-2.99476	31.0014	8.0219	25.3636	90	77.0843	90	2.90522
MeTBAP_1 P21 - 510	510	P21	2607.26	1.01253	-154.807	88.2312	-394.46	0	25.9561	12.7557	8.05984	90	77.6984	90	0.653078
MeTBAP_1 C2 - 144	144	C2	6972.67	0.757221	-154.805	112.604	-406.419	-12.5984	21.0611	23.728	13.9584	90	88.3563	90	3.96062
MeTBAP_1 C2 - 145	145	C2	6124.57	0.862078	-154.803	105.656	-406.32	-5.6701	15.9115	15.206	28.4798	90	62.7249	90	3.26301
MeTBAP_1 P21 - 511	511	P21	2871.46	0.919367	-154.793	95.2834	-398.157	-3.40816	10.7312	18.7213	14.3165	90	93.2956	90	1.71329
MeTBAP_1 PNA21 - 56	56	PNA21	6168.58	0.855926	-154.792	102.728	-402.795	-6.25974	49.3261	10.2833	12.1612	90	90	90	2.17996
MeTBAP_1 PNA21 - 57	57	PNA21	5257.39	1.00427	-154.789	90.7499	-396.966	0	28.5401	13.9338	13.2205	90	90	90	0.0167603
MeTBAP_1 P21 - 512	512	P21	2647.79	0.997032	-154.786	91.6175	-396.591	-1.24561	15.3415	13.3316	13.875	90	68.9148	90	0.966744
MeTBAP_1 P21 - 513	513	P21	2739.01	0.963826	-154.781	92.1085	-396.35	-1.99673	12.922	15.8924	14.9197	90	63.3737	90	0.0249363
MeTBAP_1 P21 - 514	514	P21	2872.21	0.919128	-154.777	96.3354	-398.18	-4.42208	12.8735	8.19135	27.9213	90	77.2915	90	1.56036
MeTBAP_1 P-1 - 287	287	P-1	3439.52	0.767528	-154.769	105.267	-404.705	-6.9306	16.5174	14.0687	15.6896	103.125	92.778	103.068	2.71542
MeTBAP_1 P212121 - 54	54	P212121	6160.29	0.857078	-154.767	102.805	-402.868	-6.23849	49.2599	10.2871	12.1567	90	90	90	2.19175
MeTBAP_1 P21-C - 89	89	P21/C	5963.82	0.885313	-154.766	101.759	-401.774	-6.26438	14.2858	41.3418	10.6238	90	108.104	90	1.8321
MeTBAP_1 P21 - 515	515	P21	3141.91	0.84023	-154.763	100.173	-401.216	-5.26681	15.6759	15.9995	12.7286	90	79.7952	90	2.7628
MeTBAP_1 PBCA - 14	14	PBCA	12308.2	0.857939	-154.755	103.939	-402.339	-7.88925	26.9133	50.9658	8.97323	90	90	90	1.01187
MeTBAP_1 P21 - 516	516	P21	2959.84	0.891914	-154.754	100.949	-400.924	-6.28798	15.7658	15.1862	12.6383	90	78.0064	90	2.23993
MeTBAP_1 P21 - 517	517	P21	2948.54	0.895332	-154.753	100.723	-400.127	-6.85536	15.4157	12.5003	15.7608	90	103.871	90	2.10152
MeTBAP_1 C2 - 146	146	C2	6991.37	0.755196	-154.752	112.831	-406.447	-12.7454	21.0833	23.7104	14.0162	90	86.2228	90	3.93065
MeTBAP_1 P212121 - 55	55	P212121	6117.7	0.863046	-154.746	101.233	-400.998	-6.511	15.7703	30.0741	12.899	90	90	90	2.65396
MeTBAP_1 C2 - 147	147	C2	7357.28	0.717637	-154.743	106.439	-402.66	-10.1588	22.6208	22.1635	14.7507	90	84.1811	90	1.06305
MeTBAP_1 P21 - 518	518	P21	2742.88	0.962467	-154.743	92.2176	-396.512	-1.90577	12.9549	15.8732	14.9206	90	116.623	90	0.0234216
MeTBAP_1 P21 - 519	519	P21	3137.84	0.841321	-154.733	100.085	-401.641	-4.7227	12.8117	15.9876	18.1143	90	57.7472	90	2.37221
MeTBAP_1 P21 - 520	520	P21	2621.57	1.007	-154.719	88.0099	-394.154	0	25.904	12.7659	8.10982	90	77.8313	90	0.653263
MeTBAP_1 C2 - 148	148	C2	5575.62	0.946953	-154.718	94.5205	-396.249	-4.459	32.2885	21.1718	9.70996	90	122.862	90	1.46623
MeTBAP_1 P21 - 521	521	P21	2624.76	1.00578	-154.713	88.1095	-394.248	0	26.023	12.7835	8.06807	90	77.9422	90	0.700415
MeTBAP_1 CC - 123	123	CC	6582.31	0.802128	-154.711	106.766	-404.336	-8.71535	30.5933	7.9203	27.5126	90	80.8834	90	2.15457
MeTBAP_1 P-1 - 288	288	P-1	3055.78	0.863912	-154.706	103.163	-403.678	-5.71967	15.9522	12.9625	15.8312	97.1013	109.059	92.9267	2.62582
MeTBAP_1 PNA21 - 58	58	PNA21	5195.58	1.01622	-154.705	89.8879	-395.818	-0.192577	16.0897	24.5766	13.1391	90	90	90	1.21873
MeTBAP_1 PNA21 - 59	59	PNA21	6497.94	0.812542	-154.702	104.244	-403.972	-6.54105	24.1134	34.4955	7.81189	90	90	90	1.53219
MeTBAP_1 P21 - 522	522	P21	2637.43	1.00095	-154.698	88.9777	-395.105	0	17.4725	11.4956	13.4102	90	78.2872	90	0.066843
MeTBAP_1 P-1 - 289	289	P-1	3171.86	0.832296	-154.689	103.491	-403.79	-5.9429	18.5903	15.9008	14.4027	83.8658	64.3506	57.0063	3.00762
MeTBAP_1 P21 - 523	523	P21	2869.38	0.920032	-154.684	96.4637	-398.235	-4.40083	12.8882	8.21197	27.7634	90	77.557	90	1.54664
MeTBAP_1 P-1 - 290	290	P-1	3364.6	0.784619	-154.682	105.571	-403.553	-8.28831	14.9365	34.6828	8.12472	68.6664	80.562	59.1533	3.28438
MeTBAP_1 P-1 - 291	291	P-1	3050.6	0.86538	-154.682	101.022	-401.499	-5.73341	10.4046	28.4363	11.7117	97.0865	89.6142	117.306	1.40687
MeTBAP_1 P212121 - 56	56	P212121	6239.59	0.846186	-154.678	99.9402	-402.507	-3.6541	31.0018	16.0053	12.5749	90	90	90	2.53383
MeTBAP_1 P21 - 524	524	P21	3198.65	0.825325	-154.677	101.025	-401.672	-5.58836	7.85537	15.8839	27.1573	90	70.7289	90	2.03248
MeTBAP_1 P21 - 525	525	P21	2732.7	0.966052	-154.677	91.9028	-395.73	-2.30456	12.8263	15.9704	14.6801	90	114.667	90	1.06784
MeTBAP_1 P21 - 526	526	P21	3033.02	0.870394	-154.672	101.712	-402.388	-5.52151	11.5737	25.1057	10.4511	90	87.1703	90	1.80844
MeTBAP_1 P21 - 527	527	P21	2622.63	1.00659	-154.671	92.1708	-394.692	-3.5749	12.977	23.7927	8.53133	90	84.6463	90	1.43322
MeTBAP_1 C2 - 149	149	C2	6114.78	0.863458	-154.67	100.47	-402.548	-4.1229	15.4237	15.9959	26.187	90	108.835	90	2.13873
MeTBAP_1 P21 - 528	528	P21	2860.68	0.922832	-154.67	96.6563	-398.352	-4.46054	12.889	8.20401	27.6882	90	77.7077	90	1.52153
MeTBAP_1 P21-C - 90	90	P21/C	6026.29	0.876137	-154.669	101.233	-401.719	-5.70389	7.66138	54.125	14.6472	90	82.8295	90	2.41999
MeTBAP_1 CC - 124	124	CC	5913.2	0.892893	-154.669	101.2	-404.172	-3.20632	27.5026	15.3329	19.7204	90	45.3217	90	2.10131
MeTBAP_1 P21 - 529	529	P21	3272.49	0.806702	-154.662	102.267	-402.107	-6.39241	8.28012	26.0643	15.6092	90	76.2732	90	2.33394
MeTBAP_1 PNA21 - 60	60	PNA21	6870.55	0.768476	-154.654	101.358	-402.122	-5.48938	15.9174	35.0924	12.3001	90	90	90	2.60879
MeTBAP_1 P212121 - 57	57	P212121	6208.61	0.850408	-154.653	102.558	-403.669	-5.08039	16.4301	18.011	20.9805	90	90	90	1.94855
MeTBAP_1 P21 - 530	530	P21	2575.72	1.02493	-154.65	86.3906	-392.452	0	12.526	11.232	19.4695	90	70.1051	90	0.993536
MeTBAP_1 P21 - 531	531	P21	2601.94	1.0146	-154.642	90.9149	-396.976	0	14.1291	13.2428	19.6808	90	44.9573	90	2.02628
MeTBAP_1 P-1 - 292	292	P-1	3340.97	0.790168	-154.641	107.454	-405.311	-8.36734	14.4932	30.0611	7.9806	75.8091	96.5705	95.3764	3.3397
MeTBAP_1 P21-C - 91	91	P21/C	5887.42	0.896803	-154.641	97.4941	-398.929	-4.71129	14	53.8058	7.94872	90	79.503	90	0.843994
MeTBAP_1 C2 - 150	150	C2	6778.9	0.778866	-154.639	99.8516	-402.275	-3.8068	28.1513	15.1821	16.2335	90	77.7003	90	1.59285
MeTBAP_1 P21-C - 92	92	P21/C	6138.5	0.860121	-154.636	99.7647	-402.722	-3.21108	16.024	30.5672	12.6335	90	97.2531	90	2.12229
MeTBAP_1 P21 - 532	532	P21	2671.77	0.98808	-154.629	87.2008	-393.263	-0.00608783	13.1126	7.90924	28.2757	90	114.343	90	2.30003
MeTBAP_1 P21 - 533	533	P21	2623.17	1.00639	-154.625	88.06	-394.111	0	25.9053	12.7553	8.11766	90	77.9463	90	0.703869
MeTBAP_1 CC - 125	125	CC	6615.57	0.798094	-154.621	100.019	-402.445	-3.77241	8.70905	52.2268	14.6814	90	82.1735	90	2.18637
MeTBAP_1 P212121 - 58	58	P212121	8147.82	0.648008	-154.611	104.576	-403.101	-7.7727	25.7586	15.7007	20.1465	90	90	90	1.13738
MeTBAP_1 P-1 - 293	293	P-1	3450.4	0.765107	-154.607	110.785	-406.883	-10.1114	29.8961	15.802	8.35894	80.0673	62.664	88.1428	2.48139
MeTBAP_1 P21 - 534	534	P21	2621.67	1.00697	-154.607	92.1006	-394.688	-3.44413	8.53509	23.7726	14.845	90	60.5035	90	0
MeTBAP_1 CC - 126	126	CC	6990.5	0.75529	-154.601	112.981	-406.629	-12.5623	21.0242	23.7417	14.1104	90	97.0142	90	3.49159
MeTBAP_1 P21 - 535	535	P21	3342.62	0.789777	-154.598	104.244	-403.579	-6.84706	16.4509	12.989	15.8182	90	98.5358	90	3.49961
MeTBAP_1 P-1 - 294	294	P-1	2586.87	1.02051	-154.594	90.1577	-396.167	0	7.69529	21.4068	18.1257	88.3063	113.049	108.686	2.16142
MeTBAP_1 P21 - 536	536	P21	2565.23	1.02912	-154.59	85.721	-390.007	-1.71317	10.7612	18.1897	13.2555	90	81.3633	90	0.749862
MeTBAP_1 CC - 127	127	CC	5222.37	1.01101	-154.587	91.5652	-394.798	-2.77602	8.30893	48.1705	13.1195	90	95.9878	90	0.559185
MeTBAP_1 P212121 - 59	59	P212121	6661.97	0.792536	-154.584	96.208	-400.373	-2.00098	32.1389	7.95758	26.0489	90	90	90	1.49614
MeTBAP_1 P21-C - 93	93	P21/C	6136.18	0.860447	-154.582	95.5472	-398.808	-2.85286	12.4852	55.0073	8.9376	90	91.4406	90	1.86456
MeTBAP_1 C2 - 151	151	C2	6799.18	0.776543	-154.58	99.9949	-402.368	-3.80007	28.1611	15.1882	15.899	90	91.0367	90	1.51487
MeTBAP_1 P-1 - 295	295	P-1	3293.35	0.801593	-154.58	108.459	-404.654	-9.95949	25.0009	14.6603	9.78377	76.584	92.2034	71.9795	3.59608
MeTBAP_1 P21 - 537	537	P21	3310.3	0.797488	-154.578	102.163	-402.173	-6.14553	15.6161	26.248	8.31267	90	103.704	90	2.25501
MeTBAP_1 P212121 - 60	60	P212121	6435.3	0.820452	-154.576	105.395	-402.263	-9.26933	20.954	12.4376	24.6925	90	90	90	2.85094
MeTBAP_1 P21 - 538	538	P21	3323.79	0.794251	-154.574	104.417	-403.856	-6.71468	16.3405	13.0973	15.6693	90	97.632	90	3.46214
MeTBAP_1 P21-C - 94	94	P21/C	6307.49	0.837077	-154.567	100.451	-401.738	-4.82923	15.992	51.2871	7.81421	90	100.215	90	2.81513
MeTBAP_1 P21 - 539	539	P21	2627.46	1.00474	-154.567	87.028	-392.949	-0.0734753	14.2129	12.6287	15.2311	90	106.035	90	2.58025
MeTBAP_1 C2 - 152	152	C2	6339.45	0.832857	-154.567	98.3614	-399	-5.48012	17.0653	21.6702	17.3104	90	82.0129	90	2.75324
MeTBAP_1 P21 - 540	540	P21	2706.71	0.975328	-154.566	90.7069	-396.721	0	8.00998	26.1322	14.6928	90	61.654	90	3.15984
MeTBAP_1 P21 - 541	541	P21	2861.57	0.922544	-154.564	96.7653	-398.38	-4.43644	27.6622	8.2092	12.8943	90	77.7642	90	1.45789
MeTBAP_1 P212121 - 61	61	P212121	6654.49	0.793427	-154.562	108.961	-405.74	-9.36496	21.0416	13.4903	23.4431	90	90	90	3.17264
MeTBAP_1 P21 - 542	542	P21	2879.98	0.916649	-154.561	94.442	-397.074	-3.41945	10.8124	18.5175	14.3896	90	88.4333	90	1.88582
MeTBAP_1 P21 - 543	543	P21	3238.45	0.815182	-154.557	105.063	-404.815	-6.3705	13.1342	15.8638	15.8116	90	79.4189	90	2.92434
MeTBAP_1 P21 - 544	544	P21	2616.89	1.0088	-154.549	90.4015	-393.139	-3.23579	12.959	25.5604	7.91785	90	93.8096	90	0.0127718
MeTBAP_1 P21 - 545	545	P21	3021.85	0.873613	-154.548	101.581	-403.105	-4.5462	28.9295	13.4214	8.61314	90	64.6343	90	1.90548
MeTBAP_1 P21 - 546	546	P21	2544.02	1.0377	-154.542	83.7911	-389.736	0	7.91502	24.2244	14.7942	90	116.251	90	0.900753
MeTBAP_1 P21 - 547	547	P21	2634.04	1.00224	-154.54	88.1016	-394.07	0	25.9763	12.7695	8.11308	90	78.1749	90	0.707925
MeTBAP_1 P-1 - 296	296	P-1	3092.5	0.853654	-154.538	102.082	-405.077	-3.08035	17.0206	15.7582	14.5756	81.1337	119.534	114.364	3.16161
MeTBAP_1 C2 - 153	153	C2	7028.26	0.751232	-154.537	113.099	-406.521	-12.7263	21.0843	23.706	14.1101	90	85.2371	90	3.86179
MeTBAP_1 P21-C - 95	95	P21/C	5992.48	0.881081	-154.535	97.0566	-399.914	-3.19488	8.60842	49.5078	15.3899	90	113.987	90	1.44777
MeTBAP_1 P21 - 548	548	P21	3262.48	0.809177	-154.532	113.354	-408.636	-10.8203	15.9591	13.1243	20.7111	90	131.23	90	2.12119
MeTBAP_1 P21 - 549	549	P21	3149.87	0.838105	-154.527	98.2004	-401.058	-3.21805	15.9104	16.0693	12.4888	90	99.428	90	2.77954
MeTBAP_1 P21 - 550	550	P21	3316.57	0.79598	-154.527	102.185	-402.267	-6.02511	8.28524	26.3626	15.6226	90	76.3966	90	2.33178
MeTBAP_1 P-1 - 297	297	P-1	3257.81	0.810337	-154.526	103.696	-402.265	-7.52609	8.01356	17.6987	35.3638	114.987	120.055	103.205	1.79923
MeTBAP_1 P-1 - 298	298	P-1	3359.05	0.785914	-154.526	112.497	-406.096	-12.5137	18.8173	15.6595	15.8373	104.421	106.051	121.414	3.74362
MeTBAP_1 P21 - 551	551	P21	3296.21	0.800898	-154.52	102.243	-402.118	-6.22108	15.5782	26.1806	8.3127	90	103.531	90	2.24533
MeTBAP_1 CC - 128	128	CC	6303.4	0.83762	-154.516	102.972	-402.585	-6.45058	21.0222	16.5779	18.0896	90	90.9696	90	3.09783
MeTBAP_1 P-1 - 299	299	P-1	3657.62	0.721761	-154.516	103.477	-402.559	-7.06668	7.84608	20.0902	24.8723	80.5915	71.9895	81.3734	1.49352
MeTBAP_1 P21-C - 96	96	P21/C	6482.01	0.814539	-154.513	104.701	-404.42	-6.35895	8.54956	51.9509	14.7809	90	80.8764	90	2.15505
MeTBAP_1 PBCA - 15	15	PBCA	13110.1	0.805463	-154.512	99.0109	-401.087	-4.00843	26.7686	30.6039	16.0031	90	90	90	2.64364
MeTBAP_1 P21 - 552	552	P21	3066.22	0.860972	-154.512	101.509	-400.987	-6.56514	15.7861	25.9791	7.62201	90	78.7902	90	1.99787
MeTBAP_1 P21 - 553	553	P21	2485.02	1.06234	-154.508	84.6438	-390.537	0	13.2449	24.5431	7.67013	90	85.3167	90	0.901112
MeTBAP_1 P-1 - 300	300	P-1	3101.16	0.85127	-154.507	101.131	-401.388	-5.78843	15.9225	13.7741	16.6195	91.4701	58.3303	90.7377	2.51056
MeTBAP_1 P-1 - 301	301	P-1	3226.33	0.818245	-154.499	103.433	-405.597	-3.89826	16.2321	16.5744	14.2428	97.4331	116.69	102.564	3.01596
MeTBAP_1 P21 - 554	554	P21	2592.4	1.01833	-154.498	87.9326	-393.848	0	14.2514	21.3799	9.53073	90	116.784	90	0.00227785
MeTBAP_1 P21 - 555	555	P21	2578.24	1.02392	-154.498	90.6705	-396.284	-0.297122	13.6356	13.0483	16.0289	90	64.6957	90	0.00024178
MeTBAP_1 P212121 - 62	62	P212121	5163.83	1.02247	-154.492	89.9594	-391.564	-4.30137	52.7504	12.7037	7.70576	90	90	90	0.388277
MeTBAP_1 P21 - 556	556	P21	2564.01	1.02961	-154.489	84.212	-390.109	0	14.6756	24.3634	7.98011	90	116.023	90	1.04386
MeTBAP_1 P21 - 557	557	P21	2579.92	1.02326	-154.485	87.301	-393.199	0	13.3996	13.5938	14.2107	90	94.67	90	1.08327
MeTBAP_1 P-1 - 302	302	P-1	2790.54	0.946028	-154.483	93.9778	-396.423	-3.50792	12.7106	14.6528	22.0613	101.611	119.364	114.743	0.824584
MeTBAP_1 P21 - 558	558	P21	2593.75	1.0178	-154.48	87.9705	-393.868	0	13.1247	21.3456	9.53818	90	103.915	90	0.170893
MeTBAP_1 P-1 - 303	303	P-1	3842.48	0.687038	-154.479	106.808	-403.859	-9.086	21.0038	15.2217	13.203	92.0535	103.689	109.232	1.1401
MeTBAP_1 CC - 129	129	CC	6450.79	0.818481	-154.474	103.884	-403.916	-6.00462	7.774	40.0159	23.3225	90	62.7628	90	2.04688
MeTBAP_1 P21-C - 97	97	P21/C	6369.24	0.828961	-154.474	101.659	-403.13	-4.55786	7.90578	33.6651	26.4318	90	64.8762	90	2.51449
MeTBAP_1 P21 - 559	559	P21	2603.56	1.01397	-154.473	88.0078	-393.901	0	13.3406	24.4528	7.98942	90	92.6159	90	0.556377
MeTBAP_1 P21 - 560	560	P21	3164.56	0.834216	-154.469	103.76	-404.607	-5.17357	10.4296	12.0974	28.758	90	119.289	90	1.95119
MeTBAP_1 PNA21 - 61	61	PNA21	6218	0.849124	-154.469	102.894	-403.352	-5.55075	22.7527	34.1828	7.99484	90	90	90	2.73362
MeTBAP_1 P-1 - 304	304	P-1	3134.34	0.842259	-154.469	102.403	-403.939	-4.4775	15.9573	16.5516	12.8409	85.7509	81.7966	69.0702	3.07814
MeTBAP_1 P-1 - 305	305	P-1	3109.11	0.849094	-154.467	103.518	-401.859	-7.66726	12.3232	31.7347	10.0899	112.547	89.3182	119.094	2.19402
MeTBAP_1 P21-C - 98	98	P21/C	6125.57	0.861937	-154.465	103.745	-401.769	-7.97148	14.814	51.7132	8.09994	90	99.1898	90	1.99729
MeTBAP_1 PNA21 - 62	62	PNA21	5273.94	1.00112	-154.465	90.497	-396.391	0	28.3532	14.0944	13.1973	90	90	90	1.66466
MeTBAP_1 P21 - 561	561	P21	2592.91	1.01813	-154.458	87.9891	-393.864	0	13.0753	21.5125	9.4858	90	76.3575	90	0.178273
MeTBAP_1 P21 - 562	562	P21	2756.59	0.957678	-154.458	92.5695	-396.843	-1.64562	13.0341	15.8331	14.9389	90	63.3984	90	0.0883244
MeTBAP_1 P21 - 563	563	P21	2755.47	0.958069	-154.452	92.5605	-396.872	-1.60141	13.0482	15.8242	14.7885	90	64.4749	90	1.0742
MeTBAP_1 P21 - 564	564	P21	2618.08	1.00835	-154.45	89.9437	-395.818	0	14.1696	13.3496	13.8416	90	90.6858	90	0.639983
MeTBAP_1 P21 - 565	565	P21	2882.2	0.915941	-154.447	94.4103	-396.94	-3.40856	10.8093	18.5101	18.2245	90	127.774	90	1.77823
MeTBAP_1 P21 - 566	566	P21	2591.34	1.01875	-154.447	90.6547	-396.206	-0.312101	13.6639	13.098	15.9631	90	65.0997	90	0.000201287
MeTBAP_1 P21-C - 99	99	P21/C	5400.48	0.977663	-154.446	87.7316	-393.624	0	7.86297	57.5597	12.0857	90	80.864	90	1.87679
MeTBAP_1 P-1 - 306	306	P-1	2914.02	0.90594	-154.445	94.9677	-398.84	-2.07128	12.7574	31.2187	8.293	64.5971	90.4208	101.354	2.1479
MeTBAP_1 PNA21 - 63	63	PNA21	6535.28	0.8079	-154.443	106.022	-404.368	-7.6675	25.8676	15.6842	16.1081	90	90	90	2.03736
MeTBAP_1 P21 - 567	567	P21	2615.12	1.00948	-154.442	89.8596	-395.725	0	14.188	13.3474	13.8104	90	90.7081	90	0.68688
MeTBAP_1 P-1 - 307	307	P-1	3467.35	0.761368	-154.441	101.093	-400.575	-6.56271	17.7783	29.28	7.95711	63.6605	77.0723	69.5952	1.90139
MeTBAP_1 P21 - 568	568	P21	2733.07	0.96592	-154.433	90.9232	-396.649	-0.162008	8.01924	26.4445	14.7189	90	61.1166	90	3.02375
MeTBAP_1 C2 - 154	154	C2	6790.82	0.777499	-154.431	100.364	-402.47	-3.91717	28.1777	15.217	15.8749	90	93.9329	90	1.81264
MeTBAP_1 PBCA - 16	16	PBCA	12513	0.843899	-154.427	104.086	-402.75	-7.30811	27.0187	24.565	18.853	90	90	90	3.22542
MeTBAP_1 P21 - 569	569	P21	2576.17	1.02475	-154.423	87.3856	-393.22	0	13.4214	13.5353	14.2227	90	94.3845	90	1.06251
MeTBAP_1 PBCN - 18	18	PBCN	11485.2	0.919417	-154.42	95.9643	-399.527	-2.34717	22.8302	22.6496	22.2111	90	90	90	2.34191
MeTBAP_1 P21 - 570	570	P21	2613.97	1.00993	-154.417	89.827	-395.667	0	13.7949	13.3465	14.1987	90	90.7195	90	0.690515
MeTBAP_1 P-1 - 308	308	P-1	2761.11	0.95611	-154.415	91.1493	-392.239	-4.78824	12.3838	14.7608	16.798	82.4689	87.6424	65.1147	0.556895
MeTBAP_1 CC - 130	130	CC	6808.5	0.77548	-154.415	104.66	-403.876	-6.79308	8.09734	34.3845	25.1294	90	103.316	90	1.89309
MeTBAP_1 P21 - 571	571	P21	2602.53	1.01437	-154.412	90.0236	-395.594	-0.261332	13.734	13.199	15.9695	90	115.971	90	0.000199321
MeTBAP_1 P-1 - 309	309	P-1	2857.51	0.923854	-154.409	95.823	-398.761	-2.95683	7.79816	13.7858	30.6569	77.915	73.0974	65.6427	2.10654
MeTBAP_1 PNA21 - 64	64	PNA21	5781.99	0.913155	-154.405	95.1524	-397.773	-3.27838	27.5395	16.9389	12.3947	90	90	90	1.03797
MeTBAP_1 C2 - 155	155	C2	6561.93	0.80462	-154.398	100.324	-402.476	-3.81918	28.1133	15.2679	15.5156	90	99.8336	90	0.964398
MeTBAP_1 CC - 131	131	CC	6347.11	0.831851	-154.397	102.902	-402.389	-6.46254	15.8909	25.9269	15.7126	90	78.6537	90	2.76567
MeTBAP_1 P21 - 572	572	P21	3138.61	0.841113	-154.396	102.076	-403.613	-4.40558	14.1155	18.0564	12.6344	90	77.076	90	3.67944
MeTBAP_1 C2 - 156	156	C2	6789.46	0.777654	-154.395	100.186	-402.415	-3.75904	28.1469	15.1849	15.8862	90	90.6547	90	1.56745
MeTBAP_1 P21 - 573	573	P21	2751.8	0.959344	-154.394	94.398	-399.063	-1.18874	8.03326	21.6176	16.6641	90	71.972	90	2.26705
MeTBAP_1 P21 - 574	574	P21	2624.87	1.00574	-154.392	90.1223	-395.94	0	14.1438	13.3552	13.8969	90	90.653	90	0.622949
MeTBAP_1 PNA21 - 65	65	PNA21	5187.67	1.01777	-154.39	89.3325	-395.14	0	28.4412	13.7748	13.2416	90	90	90	0.29398
MeTBAP_1 PNA21 - 66	66	PNA21	6025.72	0.876219	-154.389	100.446	-400.356	-5.99942	27.9952	11.9406	18.026	90	90	90	2.10472
MeTBAP_1 P21 - 575	575	P21	2617.34	1.00863	-154.386	90.0363	-394.719	-1.12695	27.1587	8.1893	13.172	90	63.3054	90	0.0501452
MeTBAP_1 P21 - 576	576	P21	2633.84	1.00231	-154.385	88.1835	-393.997	0	25.5494	12.7545	8.13373	90	96.4332	90	0.610071
MeTBAP_1 PNA21 - 67	67	PNA21	7158.9	0.737523	-154.372	102.995	-402.494	-6.49404	28.3002	18.1492	13.938	90	90	90	3.00933
MeTBAP_1 P21 - 577	577	P21	3145.45	0.839284	-154.368	102.287	-402.007	-6.19556	15.234	15.7724	13.1373	90	94.8177	90	3.7446
MeTBAP_1 P-1 - 310	310	P-1	2823.87	0.934862	-154.363	98.9408	-399.409	-5.37211	7.85297	40.6541	13.0566	98.0092	97.0485	134.016	2.46567
MeTBAP_1 CC - 132	132	CC	6978.07	0.756635	-154.362	103.692	-403.265	-6.39678	17.9175	22.1134	18.7849	90	110.356	90	1.50207
MeTBAP_1 CC - 133	133	CC	5332.5	0.990127	-154.362	88.0979	-393.897	0	7.90332	54.4478	12.4502	90	95.541	90	0.818415
MeTBAP_1 CC - 134	134	CC	5799.93	0.910331	-154.36	98.3518	-401.148	-3.05964	26.2151	13.9777	17.5609	90	64.3344	90	0.0122911
MeTBAP_1 P21 - 578	578	P21	2776.67	0.950753	-154.36	93.0155	-396.58	-2.2616	16.323	20.1934	8.53448	90	80.7676	90	2.06359
MeTBAP_1 P212121 - 63	63	P212121	6608.6	0.798936	-154.357	107.605	-404.696	-8.84243	8.22589	23.5165	34.1629	90	90	90	2.31373
MeTBAP_1 P-1 - 311	311	P-1	3541.71	0.745382	-154.347	111.602	-407.686	-9.8784	14.8333	15.8399	16.9774	82.1048	63.7009	87.3518	2.79623
MeTBAP_1 P21 - 579	579	P21	3405.27	0.775248	-154.344	110.201	-409.274	-6.86565	21.0546	19.3562	8.3576	90	88.7802	90	2.4873
MeTBAP_1 P21 - 580	580	P21	2630.04	1.00376	-154.338	90.0235	-395.789	0	13.8445	13.3677	14.2118	90	90.5662	90	0.695402
MeTBAP_1 P212121 - 64	64	P212121	5198.82	1.01559	-154.338	89.9845	-394.391	-1.35049	8.06106	48.5397	13.2867	90	90	90	0.155368
MeTBAP_1 C2 - 157	157	C2	6516.81	0.81019	-154.332	103.11	-402.835	-6.17667	24.3023	15.0072	20.9999	90	121.692	90	2.52237
MeTBAP_1 P21 - 581	581	P21	2592.98	1.0181	-154.331	88.2193	-393.967	0	9.50838	21.4161	13.1163	90	76.1267	90	0.0036921
MeTBAP_1 P-1 - 312	312	P-1	3257.34	0.810454	-154.33	106.366	-406.104	-6.16022	12.2352	27.8009	10.1995	73.2876	90.4591	79.2389	3.35482
MeTBAP_1 P21 - 582	582	P21	3043.57	0.867379	-154.329	101.432	-401.836	-5.45166	15.1236	15.913	12.6468	90	90.2599	90	2.0642
MeTBAP_1 P21 - 583	583	P21	2937.5	0.898699	-154.326	101.516	-401.018	-6.32838	17.695	12.3836	16.5147	90	54.2652	90	2.80859
MeTBAP_1 C2 - 158	158	C2	6982.89	0.756113	-154.323	113.003	-406.512	-12.4226	21.0298	23.7378	13.9899	90	90.909	90	3.22303
MeTBAP_1 P212121 - 65	65	P212121	6378.36	0.827775	-154.323	102.758	-402.044	-6.5935	25.8267	15.8372	15.5941	90	90	90	2.25296
MeTBAP_1 PNA21 - 68	68	PNA21	6251.02	0.844638	-154.321	102.801	-401.94	-6.72481	50.2358	11.6178	10.7106	90	90	90	2.30724
MeTBAP_1 P21-C - 100	100	P21/C	6066.45	0.870336	-154.32	101.376	-401.634	-5.58742	7.63824	54.4148	14.7291	90	82.283	90	2.17732
MeTBAP_1 C2 - 159	159	C2	5156.74	1.02387	-154.317	86.315	-392.045	0	25.4143	7.78031	26.2354	90	96.2466	90	1.92194
MeTBAP_1 P-1 - 313	313	P-1	5061.52	0.521568	-154.315	105.496	-405.305	-6.28521	14.1374	25.4751	15.8391	102.67	105.716	104.386	1.22998
MeTBAP_1 P21 - 584	584	P21	3010.52	0.8769	-154.314	101.673	-401.155	-6.35198	15.8951	12.6576	15.0925	90	82.4971	90	2.1509
MeTBAP_1 P21-C - 101	101	P21/C	5447.89	0.969155	-154.292	92.4281	-396.086	-2.08688	12.1706	21.9546	20.421	90	93.2174	90	1.73125
MeTBAP_1 P21 - 585	585	P21	2572.77	1.0261	-154.291	86.7815	-392.484	0	19.0613	11.2086	12.7304	90	71.072	90	4.28084e-05
MeTBAP_1 P21 - 586	586	P21	2607.52	1.01243	-154.29	88.0257	-393.737	0	13.3246	24.4339	8.01793	90	87.3105	90	0.613212
MeTBAP_1 P212121 - 66	66	P212121	5295.02	0.997136	-154.286	89.0582	-394.451	-0.325004	9.33241	27.2117	20.8506	90	90	90	1.31673
MeTBAP_1 C2 - 160	160	C2	6587.45	0.801502	-154.286	106.844	-404.793	-7.91099	30.563	8.16205	29.6532	90	62.9405	90	2.76536
MeTBAP_1 PNA21 - 69	69	PNA21	6283.6	0.840259	-154.285	103.362	-403.51	-5.68323	49.9992	10.3553	12.1362	90	90	90	2.18505
MeTBAP_1 P212121 - 67	67	P212121	6482.11	0.814528	-154.284	100.371	-402.366	-3.85527	15.9936	8.0159	50.5611	90	90	90	1.69885
MeTBAP_1 P21 - 587	587	P21	2748.06	0.960651	-154.278	95.482	-398.156	-3.06346	13.9554	23.6796	8.45691	90	79.5227	90	0.0878205
MeTBAP_1 P21 - 588	588	P21	2748.04	0.960658	-154.275	95.4943	-398.143	-3.08441	13.9502	23.6858	8.4565	90	79.57	90	0.0995057
MeTBAP_1 PNA21 - 70	70	PNA21	6714.57	0.786328	-154.271	101.229	-402.805	-4.28109	15.9944	37.1485	11.3008	90	90	90	2.07656
MeTBAP_1 P21 - 589	589	P21	2748.29	0.960572	-154.27	95.5098	-398.132	-3.10691	13.9441	23.6957	8.45563	90	79.6364	90	0.106545
MeTBAP_1 P21 - 590	590	P21	2747.87	0.960718	-154.269	95.5118	-398.14	-3.09951	13.9471	23.7029	8.44913	90	79.6665	90	0.000112241
MeTBAP_1 P21 - 591	591	P21	3336.92	0.791127	-154.268	110.248	-404.348	-11.751	20.9027	20.9181	8.04221	90	108.386	90	3.59352
MeTBAP_1 P21 - 592	592	P21	2748.28	0.960574	-154.267	95.511	-398.124	-3.11322	13.9429	23.6933	8.45706	90	79.6416	90	0.000113421
MeTBAP_1 P21 - 593	593	P21	2748.24	0.960587	-154.267	95.5146	-398.125	-3.11578	13.9423	23.6977	8.45551	90	79.6506	90	0.0751414
MeTBAP_1 P21 - 594	594	P21	2748.51	0.960495	-154.267	95.5171	-398.133	-3.1095	13.9445	23.7088	8.45007	90	79.6851	90	0.116031
MeTBAP_1 PNA21 - 71	71	PNA21	6332.25	0.833804	-154.265	103.089	-402.345	-6.56058	52.6316	9.46563	12.7105	90	90	90	2.34233
MeTBAP_1 P-1 - 314	314	P-1	3064.54	0.861443	-154.265	100.562	-401.969	-4.38934	14.0423	12.6885	18.6157	91.3846	81.9688	69.3938	1.72129
MeTBAP_1 P21 - 595	595	P21	2527.01	1.04469	-154.264	84.5458	-389.301	-0.906094	10.8507	17.8582	13.254	90	79.7136	90	0.127028
MeTBAP_1 P21 - 596	596	P21	2748.36	0.960546	-154.263	95.5247	-398.117	-3.12948	13.938	23.7043	8.45482	90	79.698	90	0.114821
MeTBAP_1 P212121 - 68	68	P212121	6345.49	0.832064	-154.262	99.5216	-399.942	-5.39511	26.7395	18.784	12.6335	90	90	90	2.76071
MeTBAP_1 P21 - 597	597	P21	3030.78	0.871039	-154.26	102.335	-402.208	-5.91199	15.8334	15.8094	12.6934	90	72.5275	90	2.15213
MeTBAP_1 P21 - 598	598	P21	2749.31	0.960213	-154.259	95.5168	-398.107	-3.12887	13.9415	23.7099	8.45402	90	79.6846	90	0.0728435
MeTBAP_1 C2 - 161	161	C2	5854.21	0.90189	-154.257	94.9088	-396.596	-4.07127	12.3819	21.3665	22.7498	90	103.424	90	1.30474
MeTBAP_1 P212121 - 69	69	P212121	7330.46	0.720262	-154.256	115.968	-411.464	-10.3951	24.4653	10.849	27.6179	90	90	90	3.28661
MeTBAP_1 PBCN - 19	19	PBCN	12695.5	0.831769	-154.256	100.416	-401.59	-4.63466	50.7566	8.01743	31.1977	90	90	90	2.62029
MeTBAP_1 P21 - 599	599	P21	3038.91	0.86871	-154.256	96.9845	-399.416	-3.3497	8.27321	27.1652	14.0631	90	74.0494	90	2.26774
MeTBAP_1 P21 - 600	600	P21	2868.03	0.920468	-154.256	99.4481	-398.541	-6.65118	15.7252	12.8714	14.6781	90	74.8751	90	1.55075
MeTBAP_1 P21 - 601	601	P21	3158.34	0.835859	-154.255	102.011	-401.19	-6.62572	15.8789	26.1735	7.69973	90	99.2611	90	2.32248
MeTBAP_1 CC - 135	135	CC	5498.57	0.960224	-154.251	86.3221	-392.033	0	21.5083	23.9764	10.7671	90	97.9917	90	1.33955
MeTBAP_1 P-1 - 315	315	P-1	2708.07	0.974837	-154.241	89.8492	-393.93	-1.60896	8.21775	15.2913	27.0456	82.2024	75.7314	55.3065	0.626914
MeTBAP_1 P21-C - 102	102	P21/C	6428.53	0.821315	-154.241	104.186	-403.772	-6.21505	10.4356	12.1071	51.0888	90	84.8294	90	2.12559
MeTBAP_1 PNA21 - 72	72	PNA21	6264.68	0.842797	-154.239	102.364	-401.235	-6.91258	30.9191	7.74755	26.1522	90	90	90	2.30868
MeTBAP_1 CC - 136	136	CC	6112.02	0.863847	-154.237	100.694	-400.394	-6.06637	17.2148	18.0901	24.4022	90	53.5418	90	2.98528
MeTBAP_1 P21-C - 103	103	P21/C	6239.26	0.84623	-154.236	101.871	-402.094	-5.55528	15.9169	31.4039	12.5233	90	94.6441	90	2.39614
MeTBAP_1 P21 - 602	602	P21	2637.98	1.00074	-154.235	88.3624	-394.027	0	12.7181	21.2549	10.0733	90	75.6407	90	0.155169
MeTBAP_1 C2 - 162	162	C2	6819.49	0.77423	-154.227	100.694	-402.687	-3.82887	28.1544	15.2562	16.8349	90	70.5755	90	2.18147
MeTBAP_1 CC - 137	137	CC	6650.77	0.793871	-154.219	100.198	-402.358	-3.64	15.2717	28.1204	19.3137	90	53.3077	90	1.87309
MeTBAP_1 P-1 - 316	316	P-1	3257.16	0.810499	-154.218	102.411	-403.267	-4.92944	14.472	8.9096	27.1437	72.3114	98.8136	100.89	16.1264
MeTBAP_1 C2 - 163	163	C2	6788.96	0.777712	-154.216	100.003	-402.13	-3.68177	28.193	15.1147	16.3399	90	77.1653	90	1.62683
MeTBAP_1 P-1 - 317	317	P-1	3458.25	0.763371	-154.215	111.91	-407.412	-10.3163	14.841	18.2609	14.2025	90.8776	83.0656	115.066	1.63248
MeTBAP_1 CC - 138	138	CC	6055.2	0.871954	-154.212	101.499	-401.846	-5.38844	10.8702	49.7804	11.2023	90	92.6738	90	2.19164
MeTBAP_1 P21 - 603	603	P21	3037.27	0.869178	-154.211	100.043	-400.636	-5.14409	15.1944	25.3892	7.89291	90	94.0531	90	1.85607
MeTBAP_1 CC - 139	139	CC	5353.41	0.986261	-154.205	88.5286	-394.173	0	7.92151	54.7273	12.3892	90	94.6372	90	1.39456
MeTBAP_1 P21 - 604	604	P21	2599.04	1.01573	-154.201	89.6086	-395.229	0	14.2522	13.2712	13.7434	90	88.9638	90	0.959552
MeTBAP_1 P-1 - 318	318	P-1	3252.33	0.811703	-154.196	102.592	-402.125	-6.23107	8.28399	29.4214	13.8136	77.2946	92.578	97.9546	1.4612
MeTBAP_1 CC - 140	140	CC	6940.01	0.760785	-154.195	112.737	-406.732	-11.8054	23.6106	21.1116	13.9287	90	91.6495	90	3.2738
MeTBAP_1 P21 - 605	605	P21	2628.37	1.0044	-154.191	90.477	-396.095	0	13.967	13.3231	14.1252	90	89.4384	90	0.635175
MeTBAP_1 P-1 - 319	319	P-1	3324.8	0.79401	-154.19	103.048	-403.759	-5.05984	12.0346	26.0535	10.6761	83.6444	90.7594	88.2394	2.3648
MeTBAP_1 P21 - 606	606	P21	2622.86	1.00651	-154.187	91.9203	-394.524	-3.00873	12.9875	23.7701	8.53685	90	84.3991	90	1.4238
MeTBAP_1 P21 - 607	607	P21	2544.65	1.03744	-154.182	90.1672	-395.752	0	14.1408	13.129	15.1201	90	114.973	90	0.313226
MeTBAP_1 P-1 - 320	320	P-1	4492.53	0.587625	-154.181	103.644	-403.487	-6.06841	43.2705	11.376	10.6279	92.1004	97.3611	119.348	1.45195
MeTBAP_1 P21 - 608	608	P21	2535.72	1.04109	-154.18	88.6598	-390.209	-4.03097	25.3276	12.6987	7.91776	90	84.7094	90	0.0492851
MeTBAP_1 P-1 - 321	321	P-1	3147.93	0.838622	-154.178	103.997	-402.057	-7.66553	7.70413	21.3972	22.0323	80.32	61.8303	89.0489	2.02941
MeTBAP_1 P212121 - 70	70	P212121	6901.13	0.765071	-154.176	101.803	-402.023	-5.5576	35.251	12.3013	15.9146	90	90	90	2.53851
MeTBAP_1 P21 - 609	609	P21	2623.67	1.0062	-154.176	91.9043	-394.495	-3.01108	12.9884	23.7961	8.52906	90	84.4306	90	1.39632
MeTBAP_1 P-1 - 322	322	P-1	2780.11	0.949578	-154.171	95.4631	-397.235	-3.86557	13.3505	15.7013	15.0014	115.402	100.026	91.3484	2.11301
MeTBAP_1 P21 - 610	610	P21	2636.25	1.00139	-154.17	88.0791	-393.678	0	25.7713	12.7287	8.22487	90	77.7139	90	0.848976
MeTBAP_1 P21 - 611	611	P21	2813.11	0.938439	-154.163	92.8576	-395.865	-2.63085	14.7441	16.2779	14.994	90	128.582	90	1.11064
MeTBAP_1 PNA21 - 73	73	PNA21	6175.66	0.854945	-154.158	102.727	-401.761	-6.66006	49.6095	10.7344	11.5969	90	90	90	2.22677
MeTBAP_1 P-1 - 323	323	P-1	3552.84	0.743046	-154.157	105.917	-402.381	-9.31081	21.0678	8.09984	22.1681	81.0195	72.6777	82.4977	2.03947
MeTBAP_1 P-1 - 324	324	P-1	3266.49	0.808184	-154.157	100.133	-402.991	-2.86891	16.0035	18.2583	13.1341	72.0186	74.0496	65.204	1.96983
MeTBAP_1 P21 - 612	612	P21	2648.37	0.996813	-154.156	88.3236	-393.912	0	26.1116	12.7104	8.13921	90	78.6367	90	0.743023
MeTBAP_1 CC - 141	141	CC	6594.86	0.800602	-154.15	106.472	-405.174	-7.02321	7.97728	39.6699	24.8614	90	123.046	90	0.720774
MeTBAP_1 P21-C - 104	104	P21/C	7180.38	0.735317	-154.142	110.511	-405.304	-10.9726	17.6283	29.013	14.1066	90	95.6008	90	1.94306
MeTBAP_1 P21 - 613	613	P21	2467.98	1.06967	-154.129	85.2332	-390.697	-0.0444266	14.0567	12.6516	15.4212	90	115.855	90	0.000846821
MeTBAP_1 P-1 - 325	325	P-1	3796.66	0.695328	-154.127	105.968	-405.591	-6.15701	14.2999	17.892	15.7873	93.3783	72.6034	99.9272	1.49563
MeTBAP_1 P212121 - 71	71	P212121	7255.25	0.727729	-154.116	113.759	-410.864	-8.6392	30.1283	8.6726	27.767	90	90	90	2.80062
MeTBAP_1 CC - 142	142	CC	5985.09	0.882168	-154.112	101.443	-401.432	-5.63917	10.6317	49.5935	11.365	90	92.8247	90	2.23653
MeTBAP_1 P212121 - 72	72	P212121	6513.57	0.810592	-154.111	102.198	-402.121	-5.75541	12.6972	32.2586	15.9026	90	90	90	2.65499
MeTBAP_1 P21-C - 105	105	P21/C	6903.92	0.764762	-154.11	108.25	-404.777	-9.18485	13.2544	25.5176	20.9773	90	76.6744	90	3.01847
MeTBAP_1 C2 - 164	164	C2	7547.12	0.699585	-154.109	117.642	-409.988	-13.4128	32.7225	26.3351	9.12512	90	106.31	90	2.03093
MeTBAP_1 C2 - 165	165	C2	5374.51	0.982387	-154.103	88.2598	-393.806	0	29.2639	11.6129	16.904	90	110.679	90	0.314466
MeTBAP_1 P21 - 614	614	P21	2422.2	1.08989	-154.102	83.4916	-388.959	0	18.2218	10.8489	13.02	90	70.2328	90	2.3588e-06
MeTBAP_1 P21 - 615	615	P21	2636.05	1.00147	-154.098	89.1274	-394.652	-0.00217776	12.6697	26.3673	7.98757	90	81.0712	90	2.08819
MeTBAP_1 P21 - 616	616	P21	2789.66	0.946327	-154.092	94.6363	-395.42	-4.77789	12.2078	16.5734	15.6021	90	62.0955	90	1.11956
MeTBAP_1 P21 - 617	617	P21	3181.69	0.829725	-154.09	104.198	-403.563	-6.27902	12.0973	10.2516	25.8794	90	97.5446	90	3.24535
MeTBAP_1 P21 - 618	618	P21	3266.88	0.808087	-154.086	104.393	-403.897	-6.15211	15.8726	12.5452	17.6383	90	68.458	90	1.87255
MeTBAP_1 C2 - 166	166	C2	6175.31	0.854995	-154.086	104.1	-403.109	-6.61231	30.3273	13.1828	16.0696	90	106.014	90	4.35915
MeTBAP_1 C2 - 167	167	C2	6802.32	0.776185	-154.085	98.8213	-401.624	-2.8754	15.9987	26.4474	17.3029	90	68.298	90	2.2633
MeTBAP_1 PNA21 - 74	74	PNA21	6374.67	0.828255	-154.082	102.287	-405.052	-2.87184	30.5042	8.14135	25.6685	90	90	90	2.30267
MeTBAP_1 P21 - 619	619	P21	2886.33	0.914632	-154.079	99.6576	-398.654	-6.57548	15.7376	12.8509	14.7096	90	75.9843	90	2.19764
MeTBAP_1 P212121 - 73	73	P212121	6897.32	0.765493	-154.077	108.009	-406.168	-7.51919	21.0973	15.7524	20.7541	90	90	90	3.46922
MeTBAP_1 P21 - 620	620	P21	2640.23	0.999885	-154.076	88.5309	-394.037	0	10.0998	21.2415	14.1194	90	60.6477	90	0.0385693
MeTBAP_1 P-1 - 326	326	P-1	2668.42	0.98932	-154.064	87.7578	-393.255	-0.00435096	14.2056	20.2028	10.6733	79.1723	74.1209	65.3591	1.08294
MeTBAP_1 P21 - 621	621	P21	3093.69	0.853327	-154.061	103.126	-402.497	-6.22737	10.2676	12.1873	24.7233	90	89.6973	90	2.02913
MeTBAP_1 PBCA - 17	17	PBCA	12525.2	0.843075	-154.061	102.933	-403.312	-5.2265	33.0644	18.0584	20.9771	90	90	90	2.9438
MeTBAP_1 PBCN - 20	20	PBCN	12647.7	0.834912	-154.045	105.297	-403.873	-7.0187	35.9224	16.7485	21.0218	90	90	90	1.98556
MeTBAP_1 P21 - 622	622	P21	3009.93	0.877074	-154.043	103.195	-402.161	-6.59642	28.2331	11.7302	10.4063	90	119.148	90	2.18497
MeTBAP_1 P21 - 623	623	P21	2770.83	0.952757	-154.038	92.8445	-396.992	-1.3559	14.8281	15.8157	13.1301	90	115.862	90	1.04498
MeTBAP_1 P21-C - 106	106	P21/C	6113.67	0.863614	-154.037	102.514	-401.081	-6.9994	16.8147	35.2678	12.1182	90	58.292	90	2.36028
MeTBAP_1 P-1 - 327	327	P-1	3205.55	0.823548	-154.036	110.577	-404.84	-11.3318	15.4927	15.871	15.5878	113.287	108.563	96.6899	2.66514
MeTBAP_1 P-1 - 328	328	P-1	3113.46	0.847906	-154.031	103.331	-401.757	-7.14737	14.3483	28.7027	7.75826	91.7935	78.4959	84.6955	0.737214
MeTBAP_1 C2 - 168	168	C2	7552.21	0.699114	-154.029	117.68	-409.808	-13.5509	32.6387	26.3664	9.12053	90	105.802	90	1.95453
MeTBAP_1 CC - 143	143	CC	5473.33	0.964652	-154.029	94.1109	-399.352	-0.243816	26.2361	13.1402	16.2716	90	102.655	90	0.899704
MeTBAP_1 P21 - 624	624	P21	3101.45	0.851191	-154.023	100.232	-402.133	-3.65952	15.4989	16.0205	12.5242	90	94.1907	90	3.25333
MeTBAP_1 P21 - 625	625	P21	3722.83	0.709118	-154.017	117.861	-411.512	-12.0085	21.0801	18.6697	9.5571	90	98.2008	90	2.41092
MeTBAP_1 P-1 - 329	329	P-1	3035.07	0.869809	-154.008	104.747	-402.159	-8.12189	9.58082	15.8338	30.7422	112.282	100.897	124.224	3.59024
MeTBAP_1 P-1 - 330	330	P-1	3254.09	0.811263	-154.005	100.118	-400.972	-4.71882	29.463	7.7497	15.9365	69.4566	75.0732	92.7054	2.74026
MeTBAP_1 CC - 144	144	CC	5370.08	0.983197	-153.999	88.4184	-393.86	0	29.3803	11.6536	16.7983	90	110.984	90	0.471573
MeTBAP_1 P21 - 626	626	P21	2799.7	0.942933	-153.997	95.2461	-395.502	-5.21313	12.2424	16.5908	15.5779	90	62.2331	90	1.137
MeTBAP_1 P21 - 627	627	P21	2652.61	0.995218	-153.996	88.4585	-393.888	0	26.0264	12.7682	8.13837	90	78.7623	90	0.746706
MeTBAP_1 PNA21 - 75	75	PNA21	6303.27	0.837638	-153.982	103.852	-403.659	-5.72468	26.4603	15.1812	15.6915	90	90	90	3.39956
MeTBAP_1 PNA21 - 76	76	PNA21	6285.1	0.840059	-153.982	101.327	-401.721	-5.13497	12.6742	31.0913	15.9497	90	90	90	2.75351
MeTBAP_1 P21 - 628	628	P21	2803.76	0.941566	-153.979	95.2297	-395.479	-5.20248	14.6621	16.598	12.2487	90	70.1503	90	1.75537
MeTBAP_1 PBCA - 18	18	PBCA	10622.2	0.994114	-153.976	88.8637	-394.274	0	14.1484	16.5777	45.2882	90	90	90	1.22719
MeTBAP_1 P21 - 629	629	P21	3169.52	0.83291	-153.974	107.934	-403.091	-10.3694	13.761	15.4026	14.9572	90	91.2283	90	3.52401
MeTBAP_1 P21 - 630	630	P21	2682.81	0.984017	-153.974	92.3837	-392.546	-5.25347	14.777	13.3792	14.6871	90	112.493	90	1.79959
MeTBAP_1 P-1 - 331	331	P-1	2596.42	1.01676	-153.971	90.298	-395.208	-0.479339	12.9499	13.2441	15.7043	101.459	85.3677	100.033	0.802094
MeTBAP_1 P-1 - 332	332	P-1	3198.68	0.825317	-153.971	99.2484	-401.593	-3.18415	8.92627	16.071	26.4251	81.8919	80.9275	58.9405	2.20153
MeTBAP_1 P-1 - 333	333	P-1	2666.24	0.990131	-153.97	88.4934	-393.901	0	12.1164	14.0302	16.1189	84.6602	84.4046	78.6672	0.971209
MeTBAP_1 P21 - 631	631	P21	3177.72	0.830761	-153.966	101.924	-400.638	-6.80597	13.1206	24.4627	10.0786	90	100.786	90	3.13624
MeTBAP_1 P-1 - 334	334	P-1	2855.58	0.924479	-153.966	91.2382	-394.458	-2.23189	25.9382	7.74249	20.0373	57.8576	62.9417	60.1996	1.7797
MeTBAP_1 P21 - 632	632	P21	3182.26	0.829575	-153.966	100.652	-401.938	-4.2342	12.8048	15.9772	15.6296	90	95.6133	90	2.74648
MeTBAP_1 P212121 - 74	74	P212121	6077.65	0.868732	-153.963	100.731	-399.619	-6.60137	23.3694	13.0797	19.8834	90	90	90	2.0896
MeTBAP_1 P21 - 633	633	P21	3098.07	0.85212	-153.962	100.528	-401.191	-4.83636	15.4396	15.9501	19.1566	90	138.951	90	1.40488
MeTBAP_1 CC - 145	145	CC	6595.46	0.800528	-153.96	105.036	-403.693	-6.87912	21.0384	18.5524	17.0421	90	82.5421	90	3.45178
MeTBAP_1 PBCN - 21	21	PBCN	11467.4	0.920846	-153.957	86.1806	-391.626	0	55.9556	11.7687	17.4138	90	90	90	1.1122
MeTBAP_1 P21 - 634	634	P21	3275.76	0.805898	-153.953	104.371	-404.107	-5.78865	17.1797	15.3121	15.8208	90	51.9159	90	1.83468
MeTBAP_1 P-1 - 335	335	P-1	2807.28	0.940384	-153.952	89.7063	-395.132	0	10.7133	20.4857	14.2773	84.2679	103.409	112.916	2.65857
MeTBAP_1 P-1 - 336	336	P-1	2941.88	0.89736	-153.948	94.3128	-395.699	-4.06718	7.78544	20.0692	20.9864	81.0786	80.8751	65.9619	2.29564
MeTBAP_1 P21 - 635	635	P21	3334.95	0.791595	-153.942	101.728	-400.613	-6.63918	27.1407	15.8238	8.41105	90	67.4017	90	2.05636
MeTBAP_1 P21-C - 107	107	P21/C	5347.06	0.987431	-153.939	91.2375	-392.854	-3.76184	8.01171	52.9623	14.8553	90	121.974	90	1.14378
MeTBAP_1 PNA21 - 77	77	PNA21	5510.99	0.958059	-153.939	92.2396	-396.414	-1.22502	13.3415	52.3768	7.88651	90	90	90	1.36894
MeTBAP_1 P-1 - 337	337	P-1	2570.39	1.02705	-153.938	89.819	-394.406	-0.762266	13.2283	19.5294	13.1823	126.529	104.03	92.9139	0.292074
MeTBAP_1 P21 - 636	636	P21	3288.81	0.802699	-153.936	101.368	-401.74	-5.13834	8.00503	15.9505	25.7829	90	92.5453	90	2.46509
MeTBAP_1 P21 - 637	637	P21	2756.63	0.957665	-153.936	95.0435	-398.18	-2.26055	14.8772	23.4676	8.50149	90	68.239	90	0.156895
MeTBAP_1 P-1 - 338	338	P-1	3310.11	0.797534	-153.935	103.409	-402.218	-6.70454	7.87031	20.7194	20.9701	82.2805	77.6604	88.9082	2.56667
MeTBAP_1 C2 - 169	169	C2	5374.63	0.982366	-153.929	88.3855	-393.758	0	29.1689	11.5894	16.9616	90	69.6107	90	0.313892
MeTBAP_1 CC - 146	146	CC	6852.95	0.770449	-153.927	105.203	-403.869	-6.8581	8.14183	34.2687	28.1324	90	119.182	90	1.30452
MeTBAP_1 P21 - 638	638	P21	2662.45	0.991539	-153.918	88.6316	-393.986	0	28.9181	12.7795	8.1499	90	62.1271	90	0.622374
MeTBAP_1 P-1 - 339	339	P-1	2630.92	1.00342	-153.914	89.3293	-393.271	-1.40021	8.0648	29.3079	13.9999	95.4133	120.218	106.321	1.66792
MeTBAP_1 P21-C - 108	108	P21/C	7774.36	0.679137	-153.908	113.873	-406.733	-12.7134	15.7348	31.0538	16.0251	90	83.1478	90	2.70933
MeTBAP_1 P212121 - 75	75	P212121	6416.98	0.822794	-153.908	103.435	-402.307	-6.5955	26.1051	15.8174	15.5406	90	90	90	2.59262
MeTBAP_1 P21 - 639	639	P21	3311.33	0.797241	-153.905	103.509	-402.752	-6.23961	15.5545	26.5603	8.225	90	102.97	90	2.27657
MeTBAP_1 PNA21 - 78	78	PNA21	5100.49	1.03517	-153.902	87.1065	-392.413	0	26.7725	14.3157	13.3079	90	90	90	1.27051
MeTBAP_1 P-1 - 340	340	P-1	3071.63	0.859456	-153.895	96.3175	-398.528	-3.21739	15.0953	7.97746	25.7322	90.2981	95.0446	95.6132	2.11819
MeTBAP_1 C2 - 170	170	C2	7062.19	0.747622	-153.895	113.516	-406.531	-12.4948	23.7315	21.0704	14.1382	90	92.6206	90	3.79527
MeTBAP_1 C2 - 171	171	C2	7061.56	0.747689	-153.892	113.5	-406.526	-12.4807	23.7229	21.0757	14.1387	90	92.6296	90	3.8078
MeTBAP_1 P-1 - 341	341	P-1	2818.09	0.936779	-153.889	90.2292	-393.527	-2.06748	7.69323	33.7018	14.0651	57.9532	66.0517	74.3781	2.00883
MeTBAP_1 P21 - 640	640	P21	3257.59	0.810393	-153.886	109.807	-405.153	-10.1086	14.8492	15.4545	15.7099	90	115.368	90	3.7034
MeTBAP_1 P21 - 641	641	P21	3000.7	0.879771	-153.886	102.269	-400.845	-6.82839	16.4527	12.9996	15.5192	90	64.6943	90	1.90332
MeTBAP_1 P21 - 642	642	P21	3063.84	0.86164	-153.882	102.797	-401.975	-6.23551	14.7005	14.1186	15.4873	90	72.3941	90	1.87705
MeTBAP_1 P21 - 643	643	P21	3351.13	0.787772	-153.881	109.851	-405.942	-9.37507	14.9791	15.5421	15.4325	90	68.8654	90	0.000327091
MeTBAP_1 P-1 - 342	342	P-1	2683.29	0.983841	-153.866	87.8225	-393.131	-8.28101e-05	7.7785	12.1379	31.0122	74.6902	72.6414	80.4312	0
MeTBAP_1 P-1 - 343	343	P-1	2790.54	0.946026	-153.866	91.9304	-396.091	-1.17513	8.09336	30.4995	13.0159	77.1402	79.7554	63.4462	0.374516
MeTBAP_1 P-1 - 344	344	P-1	3208.74	0.822731	-153.864	102.308	-403.789	-3.94245	14.3799	23.4569	10.5991	87.8545	101.782	113.378	3.32821
MeTBAP_1 PNA21 - 79	79	PNA21	5198.51	1.01565	-153.852	89.485	-394.756	0	28.4855	13.7732	13.2501	90	90	90	0.0184402
MeTBAP_1 P21 - 644	644	P21	2708.49	0.974687	-153.851	93.2144	-394.78	-3.73455	7.70653	26.0562	19.204	90	44.6173	90	0.0310228
MeTBAP_1 P-1 - 345	345	P-1	3452.04	0.764743	-153.851	106.132	-403.141	-8.44394	7.56978	21.0027	22.7411	87.6059	75.7156	98.657	1.93537
MeTBAP_1 P-1 - 346	346	P-1	2856.12	0.924305	-153.85	98.3722	-399.526	-4.18115	14.1043	12.1879	16.8406	92.1154	96.5281	83.3733	1.92795
MeTBAP_1 P-1 - 347	347	P-1	3092.44	0.853672	-153.849	103.505	-403.013	-5.87859	13.1116	30.4133	9.73658	86.0616	80.7544	53.8423	2.50227
MeTBAP_1 P21 - 645	645	P21	2740.57	0.963275	-153.845	91.9994	-397.301	0	8.02813	26.1435	14.7233	90	62.4822	90	1.60087
MeTBAP_1 P21 - 646	646	P21	2983.64	0.884802	-153.844	101.332	-400.53	-6.15988	15.8179	14.8645	12.8231	90	81.7278	90	2.24087
MeTBAP_1 CC - 147	147	CC	5246.3	1.0064	-153.836	88.286	-393.547	0	7.65955	54.445	14.0922	90	116.784	90	0.3002
MeTBAP_1 P-1 - 348	348	P-1	4504.4	0.586077	-153.833	106.852	-405.852	-6.56579	22.9008	15.778	14.0956	74.0156	68.7542	75.91	1.4904
MeTBAP_1 P21 - 647	647	P21	2582.85	1.0221	-153.832	90.0528	-390.329	-4.97002	8.01996	25.7576	12.5059	90	91.1921	90	0.970836
MeTBAP_1 CC - 148	148	CC	6652.63	0.793649	-153.828	99.5589	-402.173	-2.79461	8.6324	51.925	15.0848	90	100.299	90	2.20534
MeTBAP_1 CC - 149	149	CC	6956.53	0.758978	-153.827	113.001	-406.327	-12.1077	21.0021	23.7732	13.933	90	90.2103	90	3.1262
MeTBAP_1 P21 - 648	648	P21	3457.27	0.763587	-153.826	114.079	-406.802	-12.7047	15.7445	13.9937	15.7785	90	96.0088	90	2.32653
MeTBAP_1 P21 - 649	649	P21	2600.92	1.015	-153.824	88.3754	-393.619	0	13.2933	24.2909	8.06941	90	93.4541	90	0.597785
MeTBAP_1 CC - 150	150	CC	6257.38	0.843781	-153.819	103.657	-402.676	-6.34474	8.98173	52.5875	13.249	90	89.2764	90	2.2977
MeTBAP_1 P21 - 650	650	P21	2682.12	0.984269	-153.818	91.4217	-392.285	-4.39711	14.8327	13.3483	14.6322	90	112.21	90	1.72265
MeTBAP_1 P-1 - 349	349	P-1	3420.43	0.771812	-153.812	112.13	-408.909	-8.62974	14.7994	14.6439	15.9801	93.2218	83.6082	84.9052	1.99562
MeTBAP_1 P21-C - 109	109	P21/C	5911.19	0.893196	-153.807	98.7384	-399.238	-4.81586	14.9892	53.6451	7.96944	90	67.2853	90	0.812103
MeTBAP_1 P21 - 651	651	P21	3019.78	0.87421	-153.806	102.868	-400.434	-7.76201	7.78683	21.5254	22.0267	90	125.122	90	0.375387
MeTBAP_1 C2 - 172	172	C2	6327.65	0.83441	-153.804	99.9135	-401.846	-3.42272	15.3989	16.0329	26.8175	90	72.8832	90	2.63523
MeTBAP_1 P21 - 652	652	P21	2652.06	0.995424	-153.8	88.3341	-393.568	0	25.8056	12.7202	8.25586	90	101.869	90	0.656747
MeTBAP_1 P21 - 653	653	P21	2818.72	0.936569	-153.793	91.1179	-394.109	-2.2785	15.1936	24.03	7.96147	90	104.136	90	1.34852
MeTBAP_1 P-1 - 350	350	P-1	3029.72	0.871343	-153.791	99.233	-399.844	-4.70413	14.8491	8.66107	31.3058	64.0564	56.9731	73.4547	1.5024
MeTBAP_1 P21 - 654	654	P21	3005.39	0.878399	-153.789	102.433	-402.484	-5.25696	28.1032	13.2259	8.62819	90	110.426	90	2.18329
MeTBAP_1 PBCN - 22	22	PBCN	11170.3	0.945338	-153.78	94.105	-396.802	-2.55319	20.0491	9.97584	55.8496	90	90	90	1.68989
MeTBAP_1 PBCA - 19	19	PBCA	12450.8	0.848116	-153.78	95.0387	-396.903	-3.45605	30.574	29.3188	13.8899	90	90	90	2.67263
MeTBAP_1 P212121 - 76	76	P212121	6248.64	0.844961	-153.776	103.426	-402.09	-6.65493	10.7227	50.1989	11.6088	90	90	90	2.25479
MeTBAP_1 P21 - 655	655	P21	3264.39	0.808705	-153.773	106.446	-402.987	-8.80278	14.3973	13.0353	17.582	90	81.6129	90	2.146
MeTBAP_1 P21 - 656	656	P21	2758.48	0.957023	-153.772	92.4828	-395.852	-1.86364	15.0709	11.9711	16.369	90	110.924	90	1.03059
MeTBAP_1 P21 - 657	657	P21	2586.19	1.02078	-153.77	89.3858	-392.706	-1.86502	24.9147	13.0463	8.16417	90	102.954	90	0.00129212
MeTBAP_1 P212121 - 77	77	P212121	7324.52	0.720846	-153.768	108.329	-403.957	-9.7738	8.13766	42.9317	20.9653	90	90	90	2.16958
MeTBAP_1 P212121 - 78	78	P212121	6093.73	0.86644	-153.765	101.879	-400.665	-6.50702	27.9988	16.3603	13.3031	90	90	90	1.64953
MeTBAP_1 PNA21 - 80	80	PNA21	6523.2	0.809397	-153.764	105.071	-404.307	-6.09654	15.8812	52.3352	7.84842	90	90	90	1.92886
MeTBAP_1 P-1 - 351	351	P-1	2730.34	0.966886	-153.761	90.8458	-396.051	-0.0107252	12.2777	21.2875	14.0814	53.4482	76.6881	67.4455	1.65094
MeTBAP_1 PBCN - 23	23	PBCN	11083.5	0.952738	-153.759	86.042	-391.266	0	51.8863	12.322	17.3358	90	90	90	1.30334
MeTBAP_1 C2 - 173	173	C2	6531.67	0.808347	-153.757	101.894	-403.262	-3.95899	28.0354	15.1894	15.3606	90	93.0948	90	1.98868
MeTBAP_1 C2 - 174	174	C2	7068.18	0.746989	-153.733	113.713	-406.653	-12.4086	23.7188	21.0676	14.1531	90	88.044	90	3.92668
MeTBAP_1 P21 - 658	658	P21	3033.86	0.870155	-153.733	105.574	-404.285	-6.54659	28.3346	12.4335	9.87082	90	119.257	90	2.71672
MeTBAP_1 P21-C - 110	110	P21/C	6147.42	0.858873	-153.73	102.768	-401.142	-6.88914	16.8137	35.3778	12.1397	90	58.3546	90	2.38094
MeTBAP_1 C2 - 175	175	C2	6665.86	0.792074	-153.727	105.337	-403.918	-6.72797	18.306	20.6432	18.1891	90	104.121	90	1.68694
MeTBAP_1 PNA21 - 81	81	PNA21	6484.86	0.814182	-153.726	101.826	-402.274	-4.84392	7.9477	51.045	15.9847	90	90	90	3.09226
MeTBAP_1 PNA21 - 82	82	PNA21	5055.92	1.04429	-153.725	88.8884	-392.739	-1.27167	15.4446	24.855	13.1707	90	90	90	0.00947372
MeTBAP_1 C2 - 176	176	C2	5795.9	0.910964	-153.72	99.403	-398.298	-6.32029	25.104	8.58009	30.6514	90	118.612	90	0.230206
MeTBAP_1 P21 - 659	659	P21	3293.75	0.801495	-153.719	105.754	-403.338	-7.71047	13.585	16.0623	17.7313	90	58.3535	90	3.90312
MeTBAP_1 P21 - 660	660	P21	2487.04	1.06148	-153.718	89.3389	-393.127	-1.31489	8.00998	13.1353	24.9596	90	71.2715	90	0.0990734
MeTBAP_1 PNA21 - 83	83	PNA21	6718.91	0.78582	-153.71	103.162	-403.064	-5.39463	25.1628	34.139	7.8215	90	90	90	1.43583
MeTBAP_1 P21 - 661	661	P21	2596.26	1.01682	-153.707	85.0654	-390.191	0	14.6614	24.3985	8.05515	90	115.707	90	1.03565
MeTBAP_1 P-1 - 352	352	P-1	2770.81	0.952765	-153.707	94.4614	-395.526	-4.10667	14.9299	13.579	13.9354	89.3467	91.9234	78.9531	1.75147
MeTBAP_1 P21 - 662	662	P21	2857.66	0.923806	-153.707	98.8928	-398.706	-5.37932	13.5683	17.4653	12.0931	90	85.6972	90	1.93946
MeTBAP_1 P21 - 663	663	P21	2604.21	1.01371	-153.706	89.0797	-394.206	0	9.4838	21.1204	14.0724	90	112.498	90	0
MeTBAP_1 P21 - 664	664	P21	3292.16	0.801882	-153.705	105.754	-403.339	-7.69475	17.7489	16.0576	13.5706	90	121.657	90	1.58733
MeTBAP_1 P212121 - 79	79	P212121	5153.35	1.02455	-153.703	89.4402	-392.063	-2.49237	8.15187	12.8498	49.1966	90	90	90	0.101187
MeTBAP_1 P-1 - 353	353	P-1	3197.66	0.82558	-153.699	101.962	-401.909	-5.30966	7.81358	29.035	15.9	101.438	110.942	99.0566	2.88764
MeTBAP_1 P21 - 665	665	P21	2644.87	0.998131	-153.698	88.8708	-394	0	10.1377	21.2105	12.7178	90	104.722	90	0.199473
MeTBAP_1 CC - 151	151	CC	5959.37	0.885975	-153.696	102.028	-404.148	-3.08957	20.4973	22.0743	16.4425	90	53.2285	90	1.40332
MeTBAP_1 C2 - 177	177	C2	7079.76	0.745767	-153.695	113.531	-406.382	-12.4598	23.7607	21.0656	14.1671	90	93.2438	90	3.95307
MeTBAP_1 PNA21 - 84	84	PNA21	6280.47	0.840678	-153.694	103.797	-401.94	-7.09646	27.9902	7.92179	28.3245	90	90	90	3.12749
MeTBAP_1 P21 - 666	666	P21	2835.13	0.93115	-153.693	92.5381	-396.882	-0.829806	29.798	8.04653	12.3302	90	73.5308	90	1.674
MeTBAP_1 P21 - 667	667	P21	2633.84	1.00231	-153.688	89.0118	-394.128	0	9.57388	21.1411	13.6725	90	107.87	90	0.161434
MeTBAP_1 P21-C - 111	111	P21/C	6597.72	0.800254	-153.687	109.181	-404.385	-10.0593	15.6798	32.7397	13.1831	90	77.1369	90	2.89189
MeTBAP_1 P-1 - 354	354	P-1	3157.24	0.836151	-153.683	99.5019	-401.17	-3.56459	27.9082	7.89846	14.6588	79.7582	92.1927	84.0344	1.81281
MeTBAP_1 P212121 - 80	80	P212121	5134.17	1.02838	-153.678	88.2415	-390.902	-2.42694	48.9236	8.13697	12.897	90	90	90	0.119682
MeTBAP_1 CC - 152	152	CC	5416.53	0.974766	-153.676	88.8787	-394.004	0	8.03876	54.0876	14.2386	90	118.965	90	2.00736
MeTBAP_1 PNA21 - 85	85	PNA21	6735.28	0.78391	-153.674	102.765	-401.543	-6.48388	17.9335	22.3897	16.7743	90	90	90	1.15353
MeTBAP_1 PNA21 - 86	86	PNA21	6962.93	0.758281	-153.659	104.584	-401.844	-8.00456	26.816	32.3354	8.03007	90	90	90	1.64618
MeTBAP_1 PNA21 - 87	87	PNA21	6929.8	0.761906	-153.657	99.532	-401.798	-2.99543	16.0049	26.465	16.3605	90	90	90	2.40278
MeTBAP_1 C2 - 178	178	C2	7092.83	0.744393	-153.656	113.702	-406.201	-12.7749	23.6882	21.0696	14.2362	90	86.6069	90	3.94893
MeTBAP_1 C2 - 179	179	C2	6154.95	0.857822	-153.654	99.2145	-401.877	-2.52548	15.6627	23.5386	17.7001	90	109.406	90	2.97087
MeTBAP_1 CC - 153	153	CC	6519.98	0.809795	-153.653	103.936	-404.199	-4.95854	8.31682	30.8676	25.6845	90	81.423	90	2.07979
MeTBAP_1 P21 - 668	668	P21	3291.11	0.802138	-153.651	105.754	-403.289	-7.68991	15.6947	16.0579	13.5335	90	105.221	90	2.44406
MeTBAP_1 PBCA - 20	20	PBCA	11433.9	0.92354	-153.651	93.8086	-395.644	-3.30119	25.5196	46.7656	9.58066	90	90	90	2.83248
MeTBAP_1 P-1 - 355	355	P-1	2583.52	1.02183	-153.645	89.1565	-394.07	-0.145684	13.2315	14.6302	15.4002	106.42	113.096	93.1497	0.6494
MeTBAP_1 P-1 - 356	356	P-1	3298.46	0.80035	-153.642	106.709	-403.107	-8.81999	14.6015	8.77276	26.9885	79.2751	102.264	98.434	3.09295
MeTBAP_1 C2 - 180	180	C2	7080.48	0.745691	-153.641	113.689	-406.459	-12.4872	23.7692	21.0414	14.1751	90	87.1122	90	3.84852
MeTBAP_1 PNA21 - 88	88	PNA21	6614.66	0.798204	-153.641	104.964	-403.992	-6.18944	23.9912	34.3909	8.017	90	90	90	2.12949
MeTBAP_1 P21 - 669	669	P21	3416.74	0.772645	-153.64	111.434	-406.991	-9.6795	15.8613	15.7069	15.1302	90	65.0174	90	2.542
MeTBAP_1 P21 - 670	670	P21	3290.2	0.80236	-153.64	105.785	-403.286	-7.71247	15.6904	16.0611	13.524	90	105.114	90	2.46761
MeTBAP_1 CC - 154	154	CC	6036.09	0.874714	-153.63	101.946	-401.23	-5.8669	10.5178	50.0632	11.4749	90	92.5731	90	2.24552
MeTBAP_1 C2 - 181	181	C2	5391.16	0.979354	-153.627	88.7085	-393.781	0	29.5378	11.6939	16.7483	90	111.266	90	0.253944
MeTBAP_1 C2 - 182	182	C2	5698.09	0.9266	-153.623	94.559	-396.137	-3.5285	26.4544	12.8957	17.2403	90	104.345	90	1.90081
MeTBAP_1 P-1 - 357	357	P-1	3444.83	0.766345	-153.622	111.456	-408.455	-8.22322	15.0345	16.6508	15.9898	68.7882	83.7696	67.4733	2.82907
MeTBAP_1 PNA21 - 89	89	PNA21	5237.49	1.00809	-153.62	89.6244	-394.52	-0.148492	27.0915	24.8806	7.77013	90	90	90	1.17367
MeTBAP_1 P21 - 671	671	P21	2990.77	0.88269	-153.609	101.482	-400.458	-6.14945	15.8217	14.8194	12.8608	90	82.6663	90	2.20019
MeTBAP_1 P-1 - 358	358	P-1	3498.09	0.754677	-153.608	109.184	-403.238	-11.1632	7.86295	25.1516	20.9589	86.8862	84.6661	57.9542	3.85648
MeTBAP_1 P21 - 672	672	P21	2599.15	1.01569	-153.608	89.0324	-392.595	-1.46461	24.9056	13.1715	8.18857	90	75.3723	90	0.00108017
MeTBAP_1 P-1 - 359	359	P-1	3297.68	0.800541	-153.604	101.853	-401.486	-5.54738	15.8943	14.7868	17.0275	106.279	113.409	101.538	2.06323
MeTBAP_1 C2-C - 1	1	C2/C	12010.2	0.87923	-153.604	94.0373	-396.009	-3.15038	22.8231	41.8504	14.5749	90	120.376	90	1.0193
MeTBAP_1 P212121 - 81	81	P212121	6260.5	0.843359	-153.59	104.568	-402.953	-6.74932	29.339	15.713	13.5802	90	90	90	1.94688
MeTBAP_1 P21-C - 112	112	P21/C	6313.57	0.836271	-153.59	104.304	-403.61	-5.83256	10.3994	50.1491	12.1061	90	90.2368	90	1.92424
MeTBAP_1 P21 - 673	673	P21	3223.51	0.818961	-153.587	100.431	-401.14	-4.44067	18.3865	15.9621	12.6004	90	60.6541	90	2.59123
MeTBAP_1 C2 - 183	183	C2	7067.71	0.747039	-153.587	113.374	-406.326	-12.2494	23.6399	21.1091	14.1795	90	87.2582	90	3.81593
MeTBAP_1 C2 - 184	184	C2	5285.29	0.998971	-153.587	85.0478	-390.066	0	28.7302	11.3026	17.7118	90	113.228	90	0.113584
MeTBAP_1 P212121 - 82	82	P212121	5749.75	0.918276	-153.585	92.0231	-396.694	-0.404008	8.14562	24.6242	28.6657	90	90	90	1.65721
MeTBAP_1 C2 - 185	185	C2	6468.77	0.816206	-153.582	103.962	-402.692	-6.41637	57.8208	7.85474	15.7964	90	115.622	90	1.66836
MeTBAP_1 P-1 - 360	360	P-1	3205.65	0.823523	-153.582	104.621	-403.356	-6.40643	14.0322	16.1948	15.6129	104.799	106.11	98.3183	3.03022
MeTBAP_1 CC - 155	155	CC	6617.89	0.797815	-153.581	104.803	-403.619	-6.34223	8.12969	30.2029	27.6922	90	76.7262	90	2.43111
MeTBAP_1 C2 - 186	186	C2	7450.15	0.708691	-153.581	117.533	-410.891	-11.8652	20.5366	20.9405	17.5726	90	99.65	90	4.0905
MeTBAP_1 P21 - 674	674	P21	3853.58	0.685059	-153.58	118.139	-411.594	-11.7848	20.9604	17.9321	10.6027	90	104.764	90	3.73747
MeTBAP_1 P212121 - 83	83	P212121	6526.15	0.80903	-153.579	103.335	-402.676	-5.80704	31.7669	12.9252	15.8944	90	90	90	2.58891
MeTBAP_1 P-1 - 361	361	P-1	2644.72	0.998188	-153.571	89.6736	-392.534	-2.14192	8.04609	22.0682	17.2334	84.0281	61.8728	78.5477	1.65466
MeTBAP_1 P21 - 675	675	P21	2568.54	1.02779	-153.57	85.3606	-389.83	-0.510049	10.9358	18.0985	13.237	90	78.638	90	2.84228
MeTBAP_1 P21 - 676	676	P21	3273.63	0.806422	-153.568	107.285	-403.496	-8.92827	17.5653	13.1727	14.2898	90	81.9253	90	1.80877
MeTBAP_1 P-1 - 362	362	P-1	3875.19	0.681239	-153.568	106.432	-404.904	-6.75905	34.9834	14.0829	8.57342	68.6217	80.4397	84.3161	1.84478
MeTBAP_1 P21 - 677	677	P21	3263.34	0.808965	-153.567	103.815	-402.39	-6.5622	10.2134	26.3483	12.1268	90	90.3026	90	2.12928
MeTBAP_1 P21-C - 113	113	P21/C	7656.51	0.68959	-153.566	112.995	-405.606	-12.6117	15.5359	30.9146	16.041	90	83.6145	90	2.7422
MeTBAP_1 P21 - 678	678	P21	3330.46	0.792661	-153.565	103.59	-402.46	-6.27615	8.22735	26.4607	15.8021	90	75.4931	90	2.23944
MeTBAP_1 P21 - 679	679	P21	3058.37	0.863181	-153.563	102.953	-401.886	-6.15965	19.3604	15.8255	12.612	90	52.3233	90	1.88097
MeTBAP_1 CC - 156	156	CC	6345.49	0.832064	-153.563	103.368	-401.741	-6.74359	15.6646	55.3129	8.19792	90	116.704	90	2.0002
MeTBAP_1 P-1 - 363	363	P-1	3190.02	0.827559	-153.557	103.138	-403.585	-4.66512	11.0632	11.3982	26.9184	70.0331	90.8487	90.3454	2.68508
MeTBAP_1 P21 - 680	680	P21	3178.27	0.830619	-153.551	104.722	-402.605	-7.22194	15.6888	16.0434	13.0286	90	75.7381	90	3.87212
MeTBAP_1 P21 - 681	681	P21	2702.84	0.976724	-153.548	88.7264	-393.721	0	14.041	11.6816	19.4721	90	57.8078	90	1.39867
MeTBAP_1 P21 - 682	682	P21	2636.7	1.00123	-153.544	88.7956	-393.769	0	12.9127	21.4142	9.83704	90	104.224	90	0.00172116
MeTBAP_1 P21 - 683	683	P21	3969.78	0.665005	-153.543	105.38	-403.811	-6.78711	21.0054	14.3495	14.1758	90	68.2909	90	1.06896
MeTBAP_1 P-1 - 364	364	P-1	2794	0.944857	-153.541	96.5319	-398.323	-3.2206	12.6237	34.0877	7.8517	103.853	99.795	116.133	0.00586842
MeTBAP_1 P21 - 684	684	P21	2751.86	0.959325	-153.538	92.1343	-395.484	-1.64851	15.0642	11.9774	16.2802	90	69.525	90	0.997169
MeTBAP_1 P21 - 685	685	P21	3134.07	0.842331	-153.534	102.436	-403.101	-4.4143	11.2148	25.3342	11.0355	90	91.6586	90	2.24564
MeTBAP_1 P21 - 686	686	P21	2703.58	0.976454	-153.533	88.7466	-393.727	0	16.8658	11.6914	14.0423	90	77.5274	90	1.37401
MeTBAP_1 P21 - 687	687	P21	2874.76	0.918313	-153.531	99.2305	-398.903	-5.34801	13.5625	17.5487	12.1064	90	93.8841	90	1.14457
MeTBAP_1 P-1 - 365	365	P-1	4044.23	0.652764	-153.53	105.583	-403.931	-6.86533	16.1733	20.7673	14.1672	108.924	114.526	90.0354	1.18972
MeTBAP_1 P-1 - 366	366	P-1	2776.5	0.950811	-153.523	94.5126	-394.032	-5.46973	8.83591	14.7261	27.8633	65.3514	58.3398	70.8225	1.06288
MeTBAP_1 P-1 - 367	367	P-1	6746.84	0.391283	-153.52	105.383	-405.863	-4.91395	58.2959	15.3614	7.86552	99.7436	101.713	94.7727	2.13042
MeTBAP_1 P21 - 688	688	P21	2574.76	1.02531	-153.519	85.9685	-390.9	0	13.3996	25.175	7.67358	90	95.9183	90	0.950041
MeTBAP_1 P212121 - 84	84	P212121	6301.39	0.837887	-153.509	104.18	-402.244	-6.99309	18.2314	16.4735	20.9813	90	90	90	1.99494
MeTBAP_1 CC - 157	157	CC	5228.31	1.00986	-153.497	90.6597	-390.582	-4.99866	7.91272	52.1231	14.7313	90	59.3755	90	0.436513
MeTBAP_1 P21 - 689	689	P21	2688.06	0.982095	-153.495	93.0652	-392.592	-5.4111	14.7321	13.4174	14.7015	90	112.331	90	1.61828
MeTBAP_1 P-1 - 368	368	P-1	3981.07	0.66312	-153.492	106.533	-404.761	-6.93966	14.1273	21.0284	14.4309	86.8952	86.6491	68.5592	1.26596
MeTBAP_1 C2 - 187	187	C2	7085.6	0.745152	-153.491	113.818	-406.331	-12.5942	23.7454	21.038	14.205	90	86.867	90	3.94103
MeTBAP_1 C2 - 188	188	C2	6961.3	0.758458	-153.491	101.807	-403.014	-3.89043	15.2562	28.098	16.8201	90	74.9004	90	1.40345
MeTBAP_1 P21 - 690	690	P21	2498.97	1.05641	-153.49	86.0581	-390.937	0	13.3516	24.4997	7.67433	90	84.5442	90	0.934104
MeTBAP_1 P21 - 691	691	P21	3078.09	0.857651	-153.489	101.194	-399.213	-7.00428	7.79627	29.2659	16.2331	90	123.792	90	4.72803
MeTBAP_1 P21-C - 114	114	P21/C	6362.25	0.829872	-153.488	103.95	-400.851	-8.14152	14.6627	30.2239	15.1341	90	71.5532	90	2.23659
MeTBAP_1 P21 - 692	692	P21	2554.86	1.03329	-153.487	88.3165	-392.437	-0.772523	29.4545	13.1758	8.05822	90	54.7811	90	0.0262788
MeTBAP_1 P212121 - 85	85	P212121	5654.96	0.933668	-153.476	97.8721	-398.923	-3.90427	11.8687	25.465	18.7104	90	90	90	1.65565
MeTBAP_1 P21 - 693	693	P21	3439.86	0.767452	-153.474	111.8	-407.624	-9.24969	15.1049	15.7248	15.8773	90	65.8027	90	3.20426
MeTBAP_1 C2 - 189	189	C2	6493.62	0.813083	-153.469	100.812	-401.531	-4.31655	15.9855	16.0291	27.2601	90	111.618	90	2.78248
MeTBAP_1 P-1 - 369	369	P-1	2902.6	0.909505	-153.468	90.9138	-394.371	-1.50661	33.3268	8.07122	14.0887	59.3465	63.0435	74.4615	2.68666
MeTBAP_1 P21-C - 115	115	P21/C	6157.64	0.857448	-153.442	102.501	-401.96	-5.51695	7.62326	54.7842	14.915	90	81.3178	90	1.62753
MeTBAP_1 CC - 158	158	CC	5348.73	0.987123	-153.442	87.6653	-392.547	0	14.9184	12.949	28.2476	90	78.5762	90	1.89388
MeTBAP_1 P21-C - 116	116	P21/C	6881.27	0.767279	-153.44	107.675	-404.843	-7.87287	14.8052	58.3623	8.48638	90	110.212	90	2.201
MeTBAP_1 P21 - 694	694	P21	3306.53	0.798398	-153.44	107.149	-407.107	-5.05972	28.6221	7.87352	16.0336	90	113.78	90	1.92117
MeTBAP_1 PNA21 - 90	90	PNA21	5391.31	0.979327	-153.439	90.2429	-394.632	-0.495525	28.1501	9.25956	20.6835	90	90	90	1.97699
MeTBAP_1 P21 - 695	695	P21	2916.3	0.905233	-153.432	103.201	-401.716	-6.41665	13.7002	15.7565	13.867	90	103.035	90	0.811362
MeTBAP_1 PNA21 - 91	91	PNA21	5826.58	0.906167	-153.427	92.3965	-396.563	-0.759511	24.3698	12.891	18.5471	90	90	90	2.44549
MeTBAP_1 C2 - 190	190	C2	6271.87	0.841831	-153.427	101.626	-401.269	-5.32942	18.3074	21.2745	16.1332	90	93.4983	90	2.67217
MeTBAP_1 P212121 - 86	86	P212121	6687.52	0.789508	-153.427	107.534	-406.707	-5.83823	26.4359	15.8561	15.9542	90	90	90	1.16185
MeTBAP_1 C2 - 191	191	C2	6213.99	0.849672	-153.423	103.416	-403.762	-4.61632	15.2698	15.9626	25.9904	90	78.7797	90	2.96878
MeTBAP_1 PBCA - 21	21	PBCA	11619.7	0.908778	-153.422	95.567	-397.234	-3.25168	13.1815	24.1709	36.4701	90	90	90	1.82139
MeTBAP_1 CC - 159	159	CC	6168.25	0.855973	-153.419	99.4514	-399.758	-4.64749	17.4469	21.1227	16.9289	90	98.6196	90	2.4241
MeTBAP_1 P21 - 696	696	P21	2554.28	1.03353	-153.417	89.3565	-392.203	-1.97635	28.1846	12.9403	8.20428	90	121.391	90	0.407116
MeTBAP_1 C2 - 192	192	C2	5941.74	0.888604	-153.413	95.388	-397.367	-2.94574	51.49	15.0492	7.76495	90	99.0663	90	2.00502
MeTBAP_1 P21 - 697	697	P21	3349.86	0.788071	-153.411	101.089	-401.925	-4.15875	17.8988	15.966	11.9857	90	102.037	90	2.96194
MeTBAP_1 P21 - 698	698	P21	2925.07	0.902519	-153.409	97.524	-397.588	-4.84652	27.2919	8.32703	13.0197	90	98.6693	90	1.52877
MeTBAP_1 P21 - 699	699	P21	3153.47	0.837149	-153.395	104.252	-403.134	-6.06142	10.3378	12.1179	29.3718	90	121.014	90	1.7312
MeTBAP_1 P212121 - 87	87	P212121	6436.92	0.820245	-153.394	104.636	-404.729	-4.86261	16.2849	15.9648	24.7589	90	90	90	1.90929
MeTBAP_1 P-1 - 370	370	P-1	2907.28	0.90804	-153.392	96.5933	-399.383	-2.10002	13.993	24.0739	10.6291	68.8224	99.1067	67.8575	1.52128
MeTBAP_1 P21 - 700	700	P21	2762.1	0.955768	-153.389	94.7853	-397.596	-2.04161	8.64362	23.2527	14.731	90	68.8917	90	0
MeTBAP_1 P-1 - 371	371	P-1	5000.34	0.52795	-153.389	103.302	-402.211	-6.25473	44.2121	15.5943	8.10381	76.5992	67.9607	78.6425	2.01094
MeTBAP_1 P21 - 701	701	P21	3019.65	0.874249	-153.388	93.5246	-395.606	-2.8286	8.10707	29.9367	12.4444	90	88.8768	90	1.61397
MeTBAP_1 P212121 - 88	88	P212121	6397.85	0.825254	-153.385	97.8809	-401.311	-1.51165	32.7781	7.93322	24.6038	90	90	90	1.80169
MeTBAP_1 P-1 - 372	372	P-1	3153.46	0.837152	-153.384	102.242	-403.654	-3.5215	15.4302	21.7808	14.6363	117.462	114.626	107.299	1.96847
MeTBAP_1 C2 - 193	193	C2	7007.8	0.753425	-153.381	99.7694	-401.776	-2.98467	16.0028	26.4639	17.2964	90	73.0778	90	2.49631
MeTBAP_1 P212121 - 89	89	P212121	6179.73	0.854383	-153.381	101.249	-399.476	-6.68993	28.5972	13.3692	16.1637	90	90	90	2.98569
MeTBAP_1 C2 - 194	194	C2	6622.36	0.797277	-153.381	106.239	-404.064	-7.13363	30.7042	7.95207	27.5968	90	79.3664	90	1.85645
MeTBAP_1 CC - 160	160	CC	6235.07	0.8468	-153.38	104.768	-403.256	-6.43383	15.7612	55.0403	7.60328	90	70.962	90	2.11663
MeTBAP_1 CC - 161	161	CC	6383.97	0.827048	-153.379	104.729	-402.828	-6.83638	9.23063	53.3209	16.0249	90	125.962	90	3.02102
MeTBAP_1 P-1 - 373	373	P-1	3231.15	0.817024	-153.378	102.708	-401.674	-5.97575	8.50149	14.6495	31.7661	65.9222	68.6821	67.3127	2.28867
MeTBAP_1 CC - 162	162	CC	5347.71	0.98731	-153.377	87.635	-392.451	0	14.908	12.9377	28.2679	90	101.234	90	1.91064
MeTBAP_1 PNA21 - 92	92	PNA21	6535.81	0.807835	-153.376	102.349	-402.645	-4.64991	51.6055	7.93206	15.9668	90	90	90	2.20168
MeTBAP_1 P21 - 702	702	P21	3283.37	0.804029	-153.374	106.074	-403.485	-7.53625	13.4693	16.0364	17.8001	90	58.6461	90	3.97031
MeTBAP_1 P-1 - 374	374	P-1	3830.47	0.689191	-153.373	102.835	-401.214	-6.65164	20.9951	7.98984	23.3718	87.6573	95.5846	100.906	1.07896
MeTBAP_1 P212121 - 90	90	P212121	6847	0.77112	-153.373	111.117	-406.727	-9.35967	15.647	15.009	29.1554	90	90	90	2.95778
MeTBAP_1 P212121 - 91	91	P212121	6306.77	0.837173	-153.37	104.343	-403.004	-6.25829	50.437	10.2736	12.1712	90	90	90	2.01261
MeTBAP_1 P21 - 703	703	P21	3330.81	0.792578	-153.369	109.905	-407.616	-7.23918	14.9783	15.7886	14.0907	90	88.3112	90	2.71864
MeTBAP_1 C2 - 195	195	C2	6998.06	0.754474	-153.364	101.524	-402.295	-4.20216	28.2144	15.0818	16.6642	90	99.289	90	1.62418
MeTBAP_1 C2 - 196	196	C2	6729.98	0.784527	-153.364	98.571	-398.519	-5.00317	20.5905	19.7052	16.7059	90	83.1575	90	1.32044
MeTBAP_1 P21 - 704	704	P21	3503.94	0.753417	-153.362	101.002	-402.292	-3.68217	25.2104	16.0161	8.69101	90	93.1309	90	2.05958
MeTBAP_1 PNA21 - 93	93	PNA21	5613.77	0.940519	-153.36	91.6482	-395.445	-1.03733	56.2834	12.3857	8.05291	90	90	90	2.14659
MeTBAP_1 CC - 163	163	CC	6162.46	0.856776	-153.36	103.685	-404.235	-4.34461	16.0158	50.1734	7.86687	90	77.1179	90	1.99119
MeTBAP_1 P21 - 705	705	P21	2708.44	0.974703	-153.358	90.6444	-394.921	-0.530071	14.6306	20.7285	9.25323	90	105.17	90	1.69035
MeTBAP_1 P212121 - 92	92	P212121	6353.59	0.831003	-153.354	104.335	-403.91	-5.33281	15.9337	15.3483	25.9803	90	90	90	1.83188
MeTBAP_1 P-1 - 375	375	P-1	3256.23	0.81073	-153.352	105.723	-404.33	-6.31323	19.5919	16.3757	15.8876	89.2941	111.4	132.978	1.5658
MeTBAP_1 PNA21 - 94	94	PNA21	6411.85	0.823453	-153.352	104.114	-402.397	-6.62748	16.5821	21.0441	18.3744	90	90	90	1.78593
MeTBAP_1 C2 - 197	197	C2	7005.73	0.753648	-153.35	101.626	-402.348	-4.23729	28.2131	15.0796	16.676	90	80.9189	90	1.61581
MeTBAP_1 P21 - 706	706	P21	2696.68	0.978953	-153.34	90.1337	-394.479	-0.439852	9.27122	20.6444	14.999	90	110.057	90	1.48063
MeTBAP_1 P21-C - 117	117	P21/C	6346.82	0.831889	-153.34	100.783	-402.604	-3.07074	16.0245	31.3335	12.6602	90	93.2038	90	2.65195
MeTBAP_1 CC - 164	164	CC	6395.51	0.825557	-153.334	101.208	-400.317	-5.78183	16.0028	51.8438	8.08156	90	107.472	90	1.76604
MeTBAP_1 P21 - 707	707	P21	3107.44	0.849551	-153.334	104.885	-403.496	-6.26258	15.2622	14.9722	15.3918	90	117.932	90	3.12538
MeTBAP_1 CC - 165	165	CC	6591.07	0.801061	-153.333	104.891	-403.109	-6.69021	21.0771	18.564	16.9529	90	83.5344	90	3.4523
MeTBAP_1 P21 - 708	708	P21	3178.9	0.830454	-153.332	105.983	-404.138	-6.73036	27.4905	11.0875	11.1623	90	69.1213	90	2.04043
MeTBAP_1 PNA21 - 95	95	PNA21	6417.94	0.822671	-153.332	104.151	-402.301	-6.74156	16.5937	18.3822	21.0405	90	90	90	1.85296
MeTBAP_1 P21 - 709	709	P21	3236.99	0.81555	-153.332	104.449	-402.672	-6.67325	14.3026	15.4471	17.3789	90	57.4646	90	3.0799
MeTBAP_1 P21 - 710	710	P21	3284.11	0.803848	-153.33	99.8298	-400.888	-3.8442	8.01637	16.041	30.4208	90	57.0908	90	3.41788
MeTBAP_1 P21 - 711	711	P21	2950.38	0.894775	-153.326	101.074	-399.571	-6.33625	15.8195	13.0382	14.5178	90	80.1606	90	2.23917
MeTBAP_1 C2 - 198	198	C2	6729.18	0.78462	-153.325	108.677	-405.583	-8.00606	63.0104	10.5345	11.7417	90	120.301	90	2.65604
MeTBAP_1 P21 - 712	712	P21	3087.5	0.855038	-153.318	103.541	-401.827	-6.56789	15.7477	15.632	12.588	90	85.1124	90	3.3078
MeTBAP_1 P21 - 713	713	P21	3369.16	0.783556	-153.317	101.093	-401.362	-4.63563	25.63	16.0053	8.2132	90	89.77	90	1.88846
MeTBAP_1 PNA21 - 96	96	PNA21	6786.33	0.778013	-153.315	101.621	-400.602	-5.9262	24.9424	34.3822	7.91341	90	90	90	2.20586
MeTBAP_1 PNA21 - 97	97	PNA21	6522.86	0.809439	-153.313	98.7601	-399.398	-4.24517	8.05159	23.8958	33.9028	90	90	90	1.64474
MeTBAP_1 C2 - 199	199	C2	6970.54	0.757453	-153.306	101.962	-402.985	-3.89029	15.2491	28.0984	16.8362	90	104.925	90	1.40392
MeTBAP_1 P212121 - 93	93	P212121	5785.21	0.912646	-153.306	98.558	-398.194	-5.16317	28.2948	12.0862	16.9169	90	90	90	2.33659
MeTBAP_1 P-1 - 376	376	P-1	3135.08	0.842061	-153.305	103.076	-402.395	-5.53153	15.8495	20.872	13.1361	46.9238	81.2774	82.4238	2.65778
MeTBAP_1 P21 - 714	714	P21	2705.35	0.975816	-153.305	88.9809	-393.734	0	16.7903	11.7236	14.0558	90	77.9042	90	1.37054
MeTBAP_1 P21-C - 118	118	P21/C	7194.77	0.733846	-153.303	111.98	-406.952	-9.95614	15.9281	30.4859	14.8479	90	86.2902	90	1.5193
MeTBAP_1 P21 - 715	715	P21	2886.4	0.914609	-153.296	95.3806	-397.383	-2.78542	18.2691	12.0331	14.4769	90	65.0877	90	2.50316
MeTBAP_1 PBCN - 24	24	PBCN	12547.5	0.841579	-153.295	97.4573	-397.862	-4.436	64.7589	24.198	8.00716	90	90	90	2.06338
MeTBAP_1 PNA21 - 98	98	PNA21	6517.04	0.810162	-153.295	100.714	-402.522	-3.05534	50.9925	7.98194	16.0116	90	90	90	2.18963
MeTBAP_1 PBCN - 25	25	PBCN	13533.2	0.780282	-153.289	99.4244	-400.944	-3.35944	31.5902	16.0271	26.7297	90	90	90	2.17893
MeTBAP_1 C2 - 200	200	C2	6111.14	0.863973	-153.288	100.094	-399.716	-5.19519	33.96	11.6288	17.7075	90	119.085	90	2.17312
MeTBAP_1 P21 - 716	716	P21	3252.02	0.811781	-153.283	106.226	-403.501	-7.57543	15.6717	16.029	12.9793	90	85.8868	90	4.04194
MeTBAP_1 P212121 - 94	94	P212121	5414.81	0.975076	-153.279	94.2211	-395.742	-3.20631	14.2068	14.8471	25.6711	90	90	90	0.0300059
MeTBAP_1 CC - 166	166	CC	5511.1	0.95804	-153.276	95.9764	-397.86	-2.85305	8.38393	47.6634	14.0027	90	99.969	90	1.4354
MeTBAP_1 P-1 - 377	377	P-1	2778.57	0.950104	-153.273	91.8416	-394.727	-1.85369	12.3147	33.4453	7.96519	61.259	79.0039	75.8248	2.08248
MeTBAP_1 P-1 - 378	378	P-1	3403.14	0.775732	-153.273	105.121	-403.968	-6.01981	16.9568	16.6338	15.8948	110.306	54.0475	100.99	2.3425
MeTBAP_1 CC - 167	167	CC	6465.42	0.81663	-153.272	104.049	-403.196	-5.68902	7.91958	30.9163	26.6974	90	98.4691	90	4.99589
MeTBAP_1 P21 - 717	717	P21	2738.53	0.963995	-153.27	95.9139	-397.499	-3.14105	8.48487	23.8565	14.6995	90	66.9806	90	0.0925739
MeTBAP_1 P-1 - 379	379	P-1	3162.28	0.834818	-153.269	98.9193	-397.278	-6.46066	11.9419	14.7714	18.1349	92.8302	84.9228	83.8183	2.41979
MeTBAP_1 PNA21 - 99	99	PNA21	6785.39	0.778121	-153.265	101.432	-403.284	-3.00565	16.2688	16.0066	26.0569	90	90	90	2.44425
MeTBAP_1 P212121 - 95	95	P212121	6785.4	0.77812	-153.265	101.432	-403.284	-3.00562	16.0066	26.0568	16.2688	90	90	90	2.41621
MeTBAP_1 P212121 - 96	96	P212121	6219.55	0.848913	-153.262	104.654	-403.39	-6.06682	12.9106	30.3645	15.8652	90	90	90	2.1772
MeTBAP_1 P21-C - 119	119	P21/C	5932.88	0.889931	-153.261	99.2905	-398.26	-5.80125	14.902	54.7976	8.2241	90	117.941	90	1.24787
MeTBAP_1 CC - 168	168	CC	5512.27	0.957836	-153.259	96.0557	-397.899	-2.87683	8.39104	47.655	15.008	90	66.7089	90	0
MeTBAP_1 P21 - 718	718	P21	3283.35	0.804034	-153.254	102.668	-400.726	-6.76915	13.6325	24.3335	10.2027	90	75.9575	90	2.16059
MeTBAP_1 P21 - 719	719	P21	3315.91	0.796139	-153.251	100.376	-401.077	-4.12864	13.3248	16.0005	17.8267	90	119.256	90	2.78847
MeTBAP_1 P21 - 720	720	P21	2785.39	0.947775	-153.251	93.5959	-394.764	-3.55094	12.172	16.5556	14.5953	90	71.2683	90	1.76137
MeTBAP_1 P-1 - 380	380	P-1	3087.36	0.855076	-153.25	98.36	-400.029	-3.11693	12.795	14.1641	21.8116	125.133	90.1364	103.953	2.59977
MeTBAP_1 CC - 169	169	CC	6351.28	0.831305	-153.249	102.695	-401.315	-6.18165	7.78861	30.918	28.0254	90	109.762	90	2.93574
MeTBAP_1 P21 - 721	721	P21	2762.09	0.955773	-153.248	94.9674	-397.952	-1.72547	14.2767	23.3072	8.54725	90	103.793	90	0.00612379
MeTBAP_1 P21 - 722	722	P21	3353.13	0.787303	-153.246	101.691	-403.293	-3.22971	19.5732	16.013	11.2427	90	72.0968	90	1.72015
MeTBAP_1 P21 - 723	723	P21	2736.81	0.9646	-153.245	94.4681	-395.382	-3.78701	14.8271	25.8108	7.69124	90	68.4038	90	1.23269
MeTBAP_1 P21 - 724	724	P21	2668.42	0.989324	-153.244	88.927	-393.609	0	26.0907	12.7155	8.17628	90	79.6516	90	0.803177
MeTBAP_1 PNA21 - 100	100	PNA21	5643	0.935646	-153.242	85.7536	-390.464	-0.00866129	20.5557	18.3288	14.9776	90	90	90	1.14841
MeTBAP_1 P21 - 725	725	P21	3068.35	0.860374	-153.241	100.987	-399.674	-6.0857	11.1266	24.4625	14.954	90	131.075	90	2.03062
MeTBAP_1 P-1 - 381	381	P-1	3394.03	0.777815	-153.24	109.984	-404.622	-10.1951	15.8382	16.5256	13.7195	82.6186	79.9338	74.4792	1.75108
MeTBAP_1 P21 - 726	726	P21	2556.84	1.03249	-153.239	85.3606	-389.694	-0.3118	11.1102	17.7861	13.2021	90	78.5422	90	2.78884
MeTBAP_1 CC - 170	170	CC	5348.94	0.987084	-153.238	87.6745	-392.352	0	14.882	12.9408	28.295	90	101.007	90	1.90898
MeTBAP_1 P21 - 727	727	P21	2570.96	1.02683	-153.236	89.4486	-394.021	-0.0743915	13.8447	12.9614	16.2551	90	61.811	90	0.0958794
MeTBAP_1 CC - 171	171	CC	5288.91	0.998288	-153.233	91.6299	-391.149	-5.14573	7.91494	52.9036	12.6352	90	88.4929	90	0.580878
MeTBAP_1 P21 - 728	728	P21	2759.26	0.956753	-153.233	89.8487	-394.544	0	17.5069	11.2594	15.5039	90	64.538	90	0.164791
MeTBAP_1 P-1 - 382	382	P-1	5287.45	0.499281	-153.233	103.115	-401.831	-6.31262	46.8618	15.7902	8.03069	72.2001	78.0452	70.1916	2.05645
MeTBAP_1 CC - 172	172	CC	6105.35	0.864792	-153.229	98.2479	-399.497	-3.50823	15.7153	22.6376	19.8555	90	120.195	90	3.35924
MeTBAP_1 C2 - 201	201	C2	7105.14	0.743103	-153.228	114.238	-406.286	-12.7984	23.7194	21.035	14.2699	90	93.6708	90	3.92847
MeTBAP_1 P212121 - 97	97	P212121	6723.34	0.785303	-153.223	103.136	-401.969	-5.97644	34.433	15.8857	12.2914	90	90	90	2.63232
MeTBAP_1 C2 - 202	202	C2	6361.29	0.829997	-153.222	103.541	-404.864	-3.45359	21.0392	20.3925	21.085	90	44.6834	90	0.899237
MeTBAP_1 CC - 173	173	CC	6833.47	0.772646	-153.221	102.224	-401.623	-5.41746	8.65841	53.4401	15.0221	90	100.544	90	2.18831
MeTBAP_1 PBCN - 26	26	PBCN	11946.3	0.883933	-153.22	95.7156	-398.7	-1.75065	53.4031	7.98386	28.019	90	90	90	1.28168
MeTBAP_1 P21 - 729	729	P21	3074.61	0.858622	-153.219	104.619	-402.973	-6.39926	14.8479	15.0044	15.5851	90	62.3153	90	3.19264
MeTBAP_1 CC - 174	174	CC	5514.08	0.957522	-153.218	96.0281	-397.967	-2.74045	8.39074	47.599	15.0105	90	113.107	90	0.391214
MeTBAP_1 C2 - 203	203	C2	6488.97	0.813666	-153.211	105.788	-403.742	-6.82299	21.0498	18.4257	16.7341	90	91.2271	90	3.23744
MeTBAP_1 P21 - 730	730	P21	2664.46	0.990792	-153.21	90.7309	-393.641	-1.73699	12.6301	15.8379	14.5867	90	65.9457	90	1.06798
MeTBAP_1 CC - 175	175	CC	5516.58	0.957089	-153.21	96.0129	-397.982	-2.70164	8.39139	47.5941	15.0134	90	113.069	90	0.376753
MeTBAP_1 P21 - 731	731	P21	2871.54	0.919343	-153.208	95.8536	-396.135	-4.41559	29.501	7.69915	12.7915	90	98.7512	90	3.09445
MeTBAP_1 P21 - 732	732	P21	2894.29	0.912115	-153.205	95.9263	-397.497	-3.12868	14.4716	12.0178	18.3593	90	65.0191	90	2.40101
MeTBAP_1 P212121 - 98	98	P212121	7045.9	0.749352	-153.203	107.933	-403.31	-9.43934	12.3243	21.0358	27.1779	90	90	90	2.49456
MeTBAP_1 P-1 - 383	383	P-1	3235.63	0.815894	-153.199	106.533	-404.784	-6.51267	10.4693	26.8625	11.8808	88.4048	91.4841	75.7699	1.54079
MeTBAP_1 P21 - 733	733	P21	3140.34	0.84065	-153.198	105.765	-402.437	-8.07252	12.5699	16.1711	21.4081	90	133.809	90	3.66317
MeTBAP_1 PNA21 - 101	101	PNA21	5159.32	1.02336	-153.197	88.7961	-393.203	-0.202825	18.7315	12.8669	21.4066	90	90	90	1.1578
MeTBAP_1 P21 - 734	734	P21	2571.47	1.02662	-153.197	85.4967	-389.669	-0.435756	10.9024	18.0967	13.2591	90	79.4146	90	2.84989
MeTBAP_1 PNA21 - 102	102	PNA21	6144.7	0.859253	-153.196	103.334	-402.047	-6.01623	12.6369	30.6611	15.8589	90	90	90	2.27184
MeTBAP_1 PNA21 - 103	103	PNA21	5232.59	1.00903	-153.193	89.8956	-394.513	0	26.1387	14.9198	13.4175	90	90	90	0.978161
MeTBAP_1 P-1 - 384	384	P-1	2992.12	0.882292	-153.193	101.308	-398.554	-7.46237	21.8776	10.7845	13.1784	75.6758	85.5628	93.7434	2.58913
MeTBAP_1 P-1 - 385	385	P-1	2561.41	1.03065	-153.193	88.9761	-388.596	-4.98086	7.83796	26.2229	14.6466	105.09	117.916	79.3678	0.139098
MeTBAP_1 P-1 - 386	386	P-1	5689.32	0.464015	-153.192	102.732	-402.586	-5.15861	48.8353	7.70974	15.9223	72.4477	84.9888	86.2989	2.11307
MeTBAP_1 P21-C - 120	120	P21/C	6530.4	0.808504	-153.19	104.832	-405.845	-3.74715	7.9003	55.0866	15.2083	90	80.6315	90	2.15411
MeTBAP_1 CC - 176	176	CC	6587.89	0.801448	-153.183	105.948	-403.807	-6.8995	21.0423	18.5518	16.9293	90	94.5502	90	3.44318
MeTBAP_1 PNA21 - 104	104	PNA21	7104.19	0.743202	-153.178	98.6921	-398.399	-5.08816	26.7389	33.4222	7.94944	90	90	90	1.33059
MeTBAP_1 P-1 - 387	387	P-1	2644.78	0.998163	-153.177	91.5193	-391.315	-4.81334	12.9458	7.9219	28.3639	100.692	69.1095	86.5114	2.00712
MeTBAP_1 P21 - 735	735	P21	2754.03	0.95857	-153.169	92.5477	-394.711	-2.46584	12.8358	16.11	14.6246	90	114.401	90	1.06955
MeTBAP_1 P212121 - 99	99	P212121	6935.93	0.761233	-153.168	111.543	-406.852	-9.46362	15.0166	15.658	29.4984	90	90	90	3.47826
MeTBAP_1 P21 - 736	736	P21	3330.98	0.792537	-153.165	106.447	-403.584	-7.61063	15.6765	16.0279	14.0366	90	109.184	90	3.2103
MeTBAP_1 PBCN - 27	27	PBCN	11805	0.894508	-153.164	99.1284	-398.468	-5.33185	52.3414	14.72	15.322	90	90	90	1.10346
MeTBAP_1 CC - 177	177	CC	5593.04	0.944004	-153.16	96.4161	-397.966	-3.08058	14.803	26.934	15.6692	90	63.5425	90	0.236127
MeTBAP_1 CC - 178	178	CC	7155.25	0.737899	-153.158	107.521	-405.437	-6.86414	25.9605	14.2272	21.4483	90	64.5862	90	2.56532
MeTBAP_1 CC - 179	179	CC	5280.09	0.999956	-153.155	91.6757	-391.029	-5.2312	7.87839	52.8714	14.7246	90	120.585	90	1.14312
MeTBAP_1 P21 - 737	737	P21	2633.48	1.00245	-153.154	89.4573	-394.04	0	13.1018	21.3912	9.72048	90	104.835	90	0.227837
MeTBAP_1 P21-C - 121	121	P21/C	5404.89	0.976866	-153.15	88.7828	-393.38	0	14.0986	26.3873	14.8442	90	78.1601	90	1.85892
MeTBAP_1 C2 - 204	204	C2	6584.89	0.801813	-153.15	103.209	-402.929	-5.00429	15.4019	15.9769	28.817	90	68.219	90	2.38569
MeTBAP_1 P21-C - 122	122	P21/C	7238.7	0.729393	-153.148	111.144	-405.277	-10.6414	15.8556	31.3865	14.6169	90	95.6568	90	1.4315
MeTBAP_1 C2 - 205	205	C2	7219.58	0.731324	-153.144	114.178	-406.983	-11.9661	23.851	21.0358	14.4421	90	94.89	90	4.04936
MeTBAP_1 PNA21 - 105	105	PNA21	5218.68	1.01172	-153.134	88.0866	-392.614	-0.0282777	15.0257	18.2155	19.0671	90	90	90	2.06398e-05
MeTBAP_1 PNA21 - 106	106	PNA21	6197.1	0.851987	-153.13	95.0342	-397.153	-2.54909	14.6867	23.3909	18.0392	90	90	90	1.83922
MeTBAP_1 P21 - 738	738	P21	3369.52	0.783473	-153.129	110.686	-405.879	-9.52475	15.6691	15.6849	15.1947	90	64.4625	90	2.67893
MeTBAP_1 CC - 180	180	CC	6589.86	0.801209	-153.124	103.123	-401.136	-6.68617	17.4154	19.1013	28.6448	90	136.246	90	0.755732
MeTBAP_1 P-1 - 388	388	P-1	2719.56	0.970719	-153.123	95.3958	-395.882	-4.08852	8.2178	13.3355	28.9895	61.145	77.8138	84.7805	0.137322
MeTBAP_1 CC - 181	181	CC	6501.34	0.812117	-153.116	105.025	-403.324	-6.38436	8.08239	30.7808	33.1723	90	51.979	90	5.30373
MeTBAP_1 P21 - 739	739	P21	3247.6	0.812885	-153.115	105.213	-403.197	-6.69757	15.8424	15.7724	13.5963	90	72.9258	90	2.96487
MeTBAP_1 P-1 - 389	389	P-1	3011.9	0.8765	-153.114	97.4151	-396.803	-5.246	14.1191	7.81874	33.2157	64.4223	65.8357	76.8534	0.789194
MeTBAP_1 CC - 182	182	CC	5311.79	0.993989	-153.107	91.6153	-391.226	-4.93109	7.94631	53.0684	14.7491	90	121.347	90	1.20235
MeTBAP_1 P21 - 740	740	P21	2927.66	0.901719	-153.107	89.3324	-393.71	-0.231133	7.77995	25.1823	15.4092	90	104.124	90	2.47755
MeTBAP_1 P-1 - 390	390	P-1	3463.94	0.762117	-153.106	99.7267	-401.091	-3.34506	8.56465	15.3676	30.3949	103.778	92.4878	115.314	0.830709
MeTBAP_1 P21-C - 123	123	P21/C	6009.17	0.878633	-153.094	99.1205	-400.509	-3.22384	13.4534	61.9915	7.75715	90	68.2567	90	2.78579
MeTBAP_1 P21-C - 124	124	P21/C	6497.35	0.812616	-153.088	106.793	-402.381	-9.06687	15.6028	62.442	7.78311	90	58.9645	90	2.05102
MeTBAP_1 P-1 - 391	391	P-1	3378.19	0.781463	-153.08	102.638	-403.419	-3.88933	30.645	16.0124	7.79389	84.8071	68.3191	71.9722	2.53709
MeTBAP_1 P21 - 741	741	P21	3239.01	0.815042	-153.079	103.528	-402.795	-5.37728	15.9234	26.4862	7.81457	90	100.651	90	1.4292
MeTBAP_1 P21-C - 125	125	P21/C	5859.69	0.901047	-153.076	95.4581	-397.735	-2.30097	13.5261	56.6349	7.68076	90	95.1957	90	1.13209
MeTBAP_1 P21 - 742	742	P21	2861.67	0.922511	-153.075	94.1319	-396.78	-1.91372	14.4724	12.0412	17.8631	90	113.177	90	1.90946
MeTBAP_1 C2 - 206	206	C2	6969.43	0.757573	-153.069	113.754	-405.41	-13.0205	23.5673	21.0245	18.8706	90	131.809	90	3.73391
MeTBAP_1 P21 - 743	743	P21	2967.13	0.889724	-153.069	100.137	-399.752	-4.96439	14.8152	27.0761	8.00642	90	112.503	90	0.823586
MeTBAP_1 P21 - 744	744	P21	2684.71	0.983319	-153.057	88.7516	-393.251	0	9.98278	21.1624	14.2604	90	63.0176	90	1.28425e-05
MeTBAP_1 C2 - 207	207	C2	6949.56	0.759739	-153.056	99.8917	-401.659	-2.89514	15.9997	26.4391	16.4306	90	89.1096	90	2.34277
MeTBAP_1 P-1 - 392	392	P-1	2622.08	1.00681	-153.055	91.1983	-393.944	-1.73463	7.63853	13.74	25.2472	83.2729	89.0327	85.1582	0.494034
MeTBAP_1 CC - 183	183	CC	5561.76	0.949313	-153.055	95.2444	-397.979	-1.78715	14.7785	26.715	16.1474	90	119.26	90	0.198788
MeTBAP_1 PBCN - 28	28	PBCN	11974.6	0.881844	-153.053	96.0178	-397.133	-3.45423	36.9757	25.9717	12.4694	90	90	90	1.68667
MeTBAP_1 C2 - 208	208	C2	7399.7	0.713523	-153.053	114.881	-409.971	-9.60216	30.8218	28.484	8.50026	90	97.4455	90	2.47058
MeTBAP_1 P21 - 745	745	P21	3227.22	0.818019	-153.049	101.22	-399.417	-6.41438	16.19	12.7625	16.5682	90	70.5092	90	3.14144
MeTBAP_1 P-1 - 393	393	P-1	3801.12	0.694512	-153.047	103.89	-402.059	-6.53181	16.0241	19.4437	12.8106	101.51	88.0803	103.596	1.5016
MeTBAP_1 C2 - 209	209	C2	5678.92	0.929729	-153.047	96.6629	-396.799	-4.39248	27.0241	14.1107	14.9398	90	85.4372	90	0.735316
MeTBAP_1 CC - 184	184	CC	5558.79	0.949821	-153.04	95.241	-398.011	-1.73682	14.7833	26.6436	16.1748	90	119.247	90	0.228231
MeTBAP_1 P-1 - 394	394	P-1	3217.49	0.820493	-153.037	108.817	-404.954	-8.46102	10.6855	32.7434	11.092	96.1555	87.8718	123.471	1.84186
MeTBAP_1 P-1 - 395	395	P-1	3218.52	0.820229	-153.035	106.368	-404.509	-6.45562	14.6015	15.7972	17.6477	97.5882	71.236	62.4039	3.12451
MeTBAP_1 C2 - 210	210	C2	6358.21	0.830399	-153.033	101.828	-402.492	-3.92195	15.22	16.0908	26.6147	90	102.712	90	2.4926
MeTBAP_1 P21 - 746	746	P21	3153.28	0.837199	-153.032	104.086	-401.755	-6.91223	9.37492	26.4909	12.6974	90	89.5357	90	2.41492
MeTBAP_1 P-1 - 396	396	P-1	2697.78	0.978557	-153.03	88.9212	-393.397	0	14.1803	10.3836	19.9471	89.6491	71.8547	75.7952	1.22374
MeTBAP_1 P-1 - 397	397	P-1	3730.38	0.707683	-153.026	101.816	-401.411	-5.07462	15.9379	15.9264	15.6215	74.5548	88.7385	77.6064	1.48827
MeTBAP_1 CC - 185	185	CC	5919.4	0.891957	-153.023	99.6078	-397.945	-6.19422	13.2571	48.4502	9.39737	90	101.281	90	2.00051
MeTBAP_1 P21 - 747	747	P21	3108.03	0.84939	-153.022	106.98	-404.642	-6.90032	8.85747	27.0348	15.7099	90	124.291	90	2.33581
MeTBAP_1 PNA21 - 107	107	PNA21	6601.07	0.799848	-153.02	105.527	-403.77	-6.35345	33.2827	15.896	12.4769	90	90	90	2.05942
MeTBAP_1 CC - 186	186	CC	5407.76	0.976347	-153.011	89.538	-393.997	0	7.94215	54.7038	12.504	90	84.5243	90	1.32922
MeTBAP_1 P21 - 748	748	P21	3333.73	0.791883	-153.011	105.123	-403.045	-6.67196	15.2943	15.2941	14.282	90	93.711	90	2.52025
MeTBAP_1 P-1 - 398	398	P-1	2729.03	0.967351	-153.01	89.8682	-394.331	-0.000814482	14.1547	28.0029	8.14645	103.763	106.286	109.08	1.02816
MeTBAP_1 CC - 187	187	CC	6483.09	0.814404	-153.009	103.985	-402.415	-6.14489	7.74022	57.4974	14.6772	90	97.0165	90	2.18448
MeTBAP_1 PNA21 - 108	108	PNA21	6946.34	0.760091	-153.009	106.246	-404.089	-6.77186	25.3086	33.4855	8.19656	90	90	90	2.68846
MeTBAP_1 PNA21 - 109	109	PNA21	6180.4	0.85429	-153.009	100.563	-402.382	-2.72563	21.0419	22.5003	13.054	90	90	90	0.752909
MeTBAP_1 P21 - 749	749	P21	3148.44	0.838488	-153.007	103.836	-403.165	-5.22641	28.1252	11.5344	11.0425	90	118.49	90	2.29822
MeTBAP_1 C2 - 211	211	C2	6658.33	0.792969	-153.003	106.101	-405.052	-5.63369	30.8753	7.92902	28.294	90	73.9996	90	1.99874
MeTBAP_1 P21-C - 126	126	P21/C	5494.52	0.96093	-152.999	93.0921	-395.178	-2.37219	14.7515	16.3284	22.8186	90	91.4516	90	1.53586
MeTBAP_1 P-1 - 399	399	P-1	2742.01	0.962769	-152.998	93.623	-393.864	-4.21439	11.7627	17.6162	14.6634	96.5248	71.3333	76.6338	0.103967
MeTBAP_1 P21 - 750	750	P21	3248.54	0.812651	-152.997	105.224	-403.209	-6.57867	15.8608	15.7779	13.5402	90	106.523	90	2.99345
MeTBAP_1 P21 - 751	751	P21	2661.01	0.992078	-152.993	91.7879	-396.217	0	14.1833	13.1502	14.2676	90	89.5012	90	1.29803
MeTBAP_1 P21 - 752	752	P21	3121.31	0.845775	-152.991	104.842	-405.134	-4.24153	9.82658	25.443	12.4864	90	88.9548	90	2.43415
MeTBAP_1 P21 - 753	753	P21	2722.61	0.969631	-152.99	95.5462	-396.543	-3.44535	15.056	24.1063	8.30984	90	64.5179	90	0.0090988
MeTBAP_1 PNA21 - 110	110	PNA21	6475.38	0.815374	-152.99	94.4648	-398.299	-0.72064	18.2041	23.1754	15.3486	90	90	90	0.994954
MeTBAP_1 C2 - 212	212	C2	5505.01	0.9591	-152.988	96.4997	-395.444	-5.5042	23.5671	8.75942	27.7939	90	106.37	90	2.14794
MeTBAP_1 P-1 - 400	400	P-1	2999.07	0.880249	-152.987	94.5596	-396.969	-2.09516	8.90622	15.2757	25.4833	108.493	113.234	88.8778	1.85266
MeTBAP_1 PBCA - 22	22	PBCA	13662	0.772928	-152.987	111.194	-403.027	-12.7505	21.0249	17.4873	37.1583	90	90	90	3.58183
MeTBAP_1 P21 - 754	754	P21	3455.59	0.763959	-152.986	109.448	-404.512	-9.52406	8.092	21.1011	20.421	90	82.3181	90	4.00963
MeTBAP_1 P21 - 755	755	P21	2739.67	0.963593	-152.986	90.1978	-394.64	0	11.3003	20.1484	12.4595	90	105.038	90	1.42432
MeTBAP_1 P21 - 756	756	P21	2740.76	0.963209	-152.985	90.2424	-394.684	0	12.4653	20.1626	11.2891	90	75.0082	90	2.02743
MeTBAP_1 P-1 - 401	401	P-1	3504.81	0.753229	-152.985	106.695	-404.725	-6.56539	14.1513	20.9685	12.6974	81.6821	84.5219	70.2689	2.19984
MeTBAP_1 P21 - 757	757	P21	2989.43	0.883086	-152.983	101.643	-399.979	-6.16304	15.4005	12.6388	15.862	90	75.5245	90	1.54238
MeTBAP_1 P-1 - 402	402	P-1	2732.13	0.966251	-152.981	88.8183	-392.795	-0.459344	36.8281	14.3543	8.11353	121.41	102.121	115.44	2.08181
MeTBAP_1 PNA21 - 111	111	PNA21	6650.78	0.79387	-152.98	102.439	-402.209	-4.79064	26.5353	19.9438	12.5673	90	90	90	2.19141
MeTBAP_1 P212121 - 100	100	P212121	6389.77	0.826298	-152.979	104.633	-403.476	-5.69249	12.9258	31.1684	15.8603	90	90	90	1.8149
MeTBAP_1 P21 - 758	758	P21	2573.3	1.02589	-152.976	85.906	-390.019	-0.273831	10.9461	18.0586	13.2855	90	78.4845	90	2.80333
MeTBAP_1 P-1 - 403	403	P-1	2802.69	0.941926	-152.976	99.7348	-400.89	-3.29277	13.1707	7.70147	33.6163	114.236	98.1208	108.376	2.49435
MeTBAP_1 P21 - 759	759	P21	3334.29	0.791752	-152.975	105.559	-403.674	-6.44232	17.3898	15.5801	14.3679	90	58.9293	90	0.95996
MeTBAP_1 P-1 - 404	404	P-1	3300.6	0.799831	-152.975	103.937	-401.931	-6.55704	7.65525	20.9168	26.9673	125.348	110.3	76.6043	2.34827
MeTBAP_1 C2 - 213	213	C2	6583.13	0.802027	-152.972	104.449	-402.221	-6.77399	31.2624	8.34617	25.2303	90	89.9496	90	1.97755
MeTBAP_1 CC - 188	188	CC	5241.51	1.00732	-152.969	91.9091	-392.112	-4.19083	7.81523	52.404	14.7728	90	119.964	90	0.782664
MeTBAP_1 P-1 - 405	405	P-1	3178.68	0.830509	-152.967	97.2096	-398.63	-3.10057	14.6015	30.1946	8.09278	87.6167	110.034	108.056	3.19617
MeTBAP_1 C2 - 214	214	C2	6388.63	0.826445	-152.963	102.259	-403.528	-3.25043	15.6964	15.9542	27.3291	90	111.015	90	2.7733
MeTBAP_1 P21 - 760	760	P21	2730.6	0.966795	-152.963	95.7338	-396.839	-3.31241	13.8006	24.0364	8.3177	90	81.7555	90	0.0530081
MeTBAP_1 P212121 - 101	101	P212121	6596.76	0.800371	-152.963	106.089	-405.313	-5.31389	27.1419	15.9568	15.2316	90	90	90	2.38598
MeTBAP_1 P21-C - 127	127	P21/C	7177.32	0.73563	-152.959	97.7537	-399.785	-2.55128	15.9926	58.5131	7.93314	90	104.801	90	1.75614
MeTBAP_1 CC - 189	189	CC	6217.96	0.849129	-152.959	99.5782	-402.139	-1.93815	15.6536	24.198	17.4689	90	70.0008	90	2.25323
MeTBAP_1 P21 - 761	761	P21	3293.24	0.801619	-152.959	100.39	-400.342	-4.58242	16.033	16.0293	13.2587	90	104.877	90	2.52893
MeTBAP_1 P-1 - 406	406	P-1	3480.25	0.758544	-152.958	109.04	-404.944	-8.66107	15.3175	12.9306	17.9353	86.4465	80.246	84.3493	1.83135
MeTBAP_1 PBCN - 29	29	PBCN	12886.5	0.819438	-152.956	104.681	-403.996	-5.20369	26.4848	8.26204	58.8914	90	90	90	1.92923
MeTBAP_1 P21 - 762	762	P21	2732.34	0.966178	-152.952	95.7804	-396.855	-3.33145	13.7921	24.0631	8.31923	90	81.7403	90	0.0495813
MeTBAP_1 P21 - 763	763	P21	2841.9	0.92893	-152.95	93.293	-396.588	-1.1371	7.87167	22.0025	17.176	90	107.192	90	1.87078
MeTBAP_1 P-1 - 407	407	P-1	2508.98	1.05219	-152.95	86.2317	-387.455	-3.11884	15.9122	13.6981	12.5009	109.485	89.1352	101.926	0.246092
MeTBAP_1 P212121 - 102	102	P212121	5847.08	0.90299	-152.947	96.7052	-396.355	-4.79846	54.9886	13.1825	8.0662	90	90	90	1.28186
MeTBAP_1 P21 - 764	764	P21	3219.87	0.819886	-152.942	105.144	-403.317	-6.33133	13.2296	15.8572	15.859	90	75.4236	90	3.12376
MeTBAP_1 P21 - 765	765	P21	2748.99	0.960327	-152.941	89.5876	-393.285	-0.703419	16.0303	9.6733	17.9312	90	98.6354	90	1.94011
MeTBAP_1 P21 - 766	766	P21	2738	0.964182	-152.938	90.2082	-394.603	0	11.3189	20.1197	12.4528	90	105.099	90	1.44999
MeTBAP_1 P21 - 767	767	P21	2681.24	0.984591	-152.936	86.6983	-390.598	-0.478283	22.3645	9.54119	12.6272	90	84.3265	90	2.37315
MeTBAP_1 P21 - 768	768	P21	2967.88	0.889498	-152.936	100.06	-400.138	-4.36909	7.99519	27.1578	14.7204	90	111.791	90	0.743044
MeTBAP_1 CC - 190	190	CC	5509.74	0.958277	-152.934	96.6124	-395.481	-5.52623	23.5301	8.77691	27.8104	90	106.401	90	2.20308
MeTBAP_1 PBCA - 23	23	PBCA	12392	0.852137	-152.929	104.71	-403.236	-5.94045	25.8588	42.5949	11.2506	90	90	90	2.78126
MeTBAP_1 P21 - 769	769	P21	2736.61	0.964672	-152.926	95.8875	-397.087	-3.18264	13.8628	23.9803	8.32713	90	81.3321	90	1.33064
MeTBAP_1 P21 - 770	770	P21	2736.85	0.964587	-152.925	95.869	-397.051	-3.19893	13.8563	23.9984	8.32484	90	81.362	90	0.330846
MeTBAP_1 CC - 191	191	CC	6631.28	0.796204	-152.923	105.542	-403.654	-6.38937	18.4302	20.3457	18.2404	90	104.181	90	1.74528
MeTBAP_1 P21 - 771	771	P21	2963.27	0.890882	-152.91	99.9178	-400.032	-4.30585	7.99751	27.1111	14.7159	90	68.2356	90	0.665148
MeTBAP_1 P21 - 772	772	P21	3391.95	0.778292	-152.907	105.011	-403.056	-6.45425	15.8713	15.7621	14.3862	90	70.4742	90	1.74824
MeTBAP_1 P21 - 773	773	P21	3310.66	0.797403	-152.907	105.652	-404.287	-5.8509	13.3244	16.0395	15.8802	90	102.713	90	3.10253
MeTBAP_1 P21 - 774	774	P21	3187.21	0.828288	-152.907	100.232	-400.302	-4.39241	7.83926	26.013	16.1507	90	104.595	90	2.17876
MeTBAP_1 P21 - 775	775	P21	2738.17	0.964119	-152.906	90.2038	-394.566	0	11.3072	20.1321	12.4611	90	105.138	90	1.45863
MeTBAP_1 P-1 - 408	408	P-1	3365.31	0.784453	-152.905	105.799	-404.417	-5.87387	15.9223	28.0503	8.23352	73.5123	73.9292	79.2985	2.42507
MeTBAP_1 P21-C - 128	128	P21/C	6989.31	0.755419	-152.904	105.609	-402.909	-7.21358	11.1355	57.0688	11.0023	90	88.4499	90	1.50095
MeTBAP_1 P-1 - 409	409	P-1	2963.03	0.890957	-152.904	92.0955	-394.928	-1.58184	13.5829	27.1204	8.20214	91.7416	86.7715	79.4398	2.09071
MeTBAP_1 P21-C - 129	129	P21/C	8235.81	0.641085	-152.9	106.54	-404.367	-6.76563	21.0038	29.799	14.0901	90	69.0482	90	1.21294
MeTBAP_1 P21 - 776	776	P21	2716.88	0.971676	-152.899	95.4831	-396.16	-3.67316	13.5241	24.3556	8.30506	90	83.2965	90	0.11877
MeTBAP_1 CC - 192	192	CC	5556.69	0.950179	-152.896	89.7587	-394.122	0	18.158	21.2889	14.7075	90	77.7867	90	0.888182
MeTBAP_1 P21 - 777	777	P21	4118.4	0.641009	-152.889	120.026	-412.608	-11.9992	12.9783	27.6585	11.9231	90	105.792	90	2.2015
MeTBAP_1 P21 - 778	778	P21	3425	0.770781	-152.888	109.782	-404.732	-9.53634	21.0298	21.616	7.62415	90	81.2021	90	3.20498
MeTBAP_1 C2 - 215	215	C2	6195.92	0.85215	-152.888	97.9533	-397.685	-4.69415	15.8484	22.1612	17.7436	90	83.8385	90	3.28388
MeTBAP_1 C2 - 216	216	C2	6873.46	0.768151	-152.883	99.8842	-401.4	-2.96657	16.0128	26.4686	16.7759	90	104.827	90	2.31532
MeTBAP_1 P212121 - 103	103	P212121	6342.78	0.83242	-152.88	104.045	-404.247	-4.22993	30.165	13.1732	15.9619	90	90	90	1.80764
MeTBAP_1 P21-C - 130	130	P21/C	6142.85	0.859512	-152.874	100.513	-398.697	-6.22297	14.6522	27.9784	17.9675	90	56.5097	90	1.91885
MeTBAP_1 P212121 - 104	104	P212121	6967.31	0.757804	-152.873	100.306	-401.76	-3.02565	16.0071	16.3593	26.6065	90	90	90	2.36596
MeTBAP_1 PNA21 - 112	112	PNA21	6437.42	0.820182	-152.871	103.87	-405.23	-3.0723	16.5094	24.3449	16.0167	90	90	90	1.86501
MeTBAP_1 P21 - 779	779	P21	2741.7	0.96288	-152.871	95.9972	-397.302	-3.02396	13.9213	23.9356	8.33135	90	80.9669	90	1.38868
MeTBAP_1 P21 - 780	780	P21	3361.25	0.785401	-152.87	101.428	-401.249	-4.6355	16.5169	15.9805	13.2907	90	73.3654	90	2.5509
MeTBAP_1 C2 - 217	217	C2	8333.08	0.633602	-152.869	116.786	-409.494	-11.8583	40.3671	11.6527	17.7477	90	86.5485	90	2.29485
MeTBAP_1 P21 - 781	781	P21	3294.61	0.801287	-152.868	105.028	-403.037	-6.4336	15.1659	15.2913	14.2385	90	93.835	90	2.52396
MeTBAP_1 P-1 - 410	410	P-1	2947.2	0.895742	-152.867	97.377	-398.718	-3.0324	8.07379	29.615	14.2281	69.9714	77.6624	67.8923	1.59638
[truncated: 33,325 more rows]
